# Supplementary material for: Social Motility of African Trypanosomes Is a Property of a Distinct Life-Cycle Stage That Occurs Early in Tsetse Fly Transmission
Source: PLoS Pathog. 2014 Oct 30;10(10):e1004493. doi: 10.1371/journal.ppat.1004493 (PMC4214818; doi:10.1371/journal.ppat.1004493)
Supplement: Table S1 — List of primers used for quantitative RT-PCR. (XLSX) [file ppat.1004493.s001.xlsx]

## Sheet: Sheet1
		Forward Primer	Reverse Primer
	GPEET	ACGGGACCAGAGGAAACTG	GCAACAGATTTCAGCGTTGC
	AC330	GGTATCCTGCGTAACAGTGG	TGGGAACGTACGAACGAATA
	AC320	GGGAGATTTGCGTGTTTCTT	CAGAGTCGCACAAAGGAAAG
	HK1	TTCGAGTTACCACTCCGTCTTAT	TTGGATCATCAATTGTTGTGG
	HK2	AGTTAGCGTGAAATTCTTCTGAAA	CGGTAAGTCCGTTTAAGTTGC
	Calflagins	CCAGTAAGGGTGGAAAGGAC	GCTTGAAGAGTTCAATGCGA
	PPT	GACACTGGTGTTCCTCATCG	ATATGACGAGATCGCAGCAG
	a-tubulin		GTTACCAACCTGGCAACCA
	SL	CGCTATTATTAGAACAGTTTCTGTAC
	AC330 probe	GGATCCGTCGTCGTATTTTAAC	TCTAGACAAACACAAACCACCATC
	AC320 probe	GGATCCGTGCCGGTGTCCAG	TCTAGATATATGTATGCACAATG
