# Supplementary material for: Social Motility of African Trypanosomes Is a Property of a Distinct Life-Cycle Stage That Occurs Early in Tsetse Fly Transmission
Source: PLoS Pathog. 2014 Oct 30;10(10):e1004493. doi: 10.1371/journal.ppat.1004493 (PMC4214818; doi:10.1371/journal.ppat.1004493)
Supplement: Table S2 — Proteins detected by SILAC. (XLSX) [file ppat.1004493.s002.xlsx]

## Sheet: msms_early_vs_late_both_samples
Protein_IDs	Majority_Protein_IDs	description	exp1_Proteins_count	exp1_Peptide_Counts_(unique)	exp1_Unique_Peptides	exp1_Unique_Sequence_Coverage_[%]	exp1_normalized_fold_change(early/late)	exp2_Proteins_count	exp2_Peptide_Counts_(unique)	exp2_Unique_Peptides	exp2_Unique_Sequence_Coverage_[%]	exp2_normalized_fold_change(early/late)
Tb927.11.16550	Tb927.11.16550	zinc+finger+protein+family+member,+putative+(ZC3H46)	1	5	5	17.1	0.11385	1	4	4	14.7	0.030083
Tb927.6.4470	Tb927.6.4470	prozyme,S-adenosylmethionine+decarboxylaseregulator	1	4	4	17.2	0.17507
Tb927.11.17040;Tb927.10.16190	Tb927.11.17040;Tb927.10.16190	expression+site-associated+gene+(ESAG)+protein,+putative,expression+site-associated+gene+4+(ESAG4)+protein,+putative,receptor-type+adenylate+cyclase,+putative	2	3;2	3	4.3	0.18964
Tb927.11.6210	Tb927.11.6210	sterol+14-alpha-demethylase+(CYP51)	1	2	2	6.7	0.24932	1	8	8	23.5	0.97099
Tb927.11.3850	Tb927.11.3850	AMP+deaminase,+putative	1	2	2	2.6	0.25826
Tb927.6.200;Tb927.6.320	Tb927.6.200	receptor-type+adenylate+cyclase+GRESAG+4,+putative	2	5;2	5	8.9	0.26383
Tb11.0400;Tb11.0300	Tb11.0400;Tb11.0300	P27+protein,+putative+(P27)	2	3;2	3	26.6	0.33527	2	4;3	4	23.2	0.59249
Tb927.9.3170	Tb927.9.3170	cytochrome+oxidase+subunit+V+(COXV)	1	4	4	24.5	0.36028	1	5	5	30.6	0.60568
Tb927.7.190	Tb927.7.190	thimet+oligopeptidase+A,+putative,metallo-+peptidase,+Clan+MA(E)+Family+M3,+putative+(OPA)	1	17	17	32	0.36081	1	9	9	18.3	0.38754
Tb927.1.4830	Tb927.1.4830	phospholipase+A1+(PLA1)	1	2	2	8.7	0.3672
Tb927.9.8720	Tb927.9.8720	fructose-1,6-bisphosphatase+(FBPase)	1	3	3	11.1	0.38253	1	4	4	18.9	0.30364
Tb927.1.4100	Tb927.1.4100	cytochrome+oxidase+subunit+IV+(COXIV)	1	14	14	36	0.38484	1	6	6	23.5	0.6042
Tb927.2.5980	Tb927.2.5980	ATP-dependent+Clp+protease+subunit,+heat+shock+protein+104+(HSP104),+putative,atp-dependent+chaperone+(HSP104)	1	4	4	8.9	0.38794
Tb927.11.2500	Tb927.11.2500	carboxypeptidase,+putative,metallo-peptidase,+Clan+MA(E)+Family+M32	1	6	6	12.9	0.40618	1	10	10	25.8	0.36791
Tb927.8.8300	Tb927.8.8300	amino+acid+transporter,+putative	1	2	2	7	0.40675
Tb927.1.3270	Tb927.1.3270	Protein of unknown function	1	2	2	2.7	0.40954
Tb927.1.3950	Tb927.1.3950	alanine+aminotransferase+(ALAT)	1	3	3	9.7	0.41056	1	8	8	23.2	0.59362
Tb927.1.3300	Tb927.1.3300	myotubularin,+putative,zinc-binding+phosphatase,+putative	1	2	2	4.4	0.41203
Tb927.7.6290	Tb927.7.6290	kinesin,+putative+(TbKIF9A)	1	2	2	4.4	0.4176
Tb927.10.14140	Tb927.10.14140	pyruvate+kinase+1+(PYK1)	1	4	4	14.6	0.4209	1	6	6	18.4	0.50109
Tb927.1.2210	Tb927.1.2210	Protein of unknown function	1	2	2	8.5	0.42604
Tb927.1.1240	Tb927.1.1240	cytidine+triphosphate+synthase,+putative	1	2	2	6.6	0.42674
Tb927.1.3170	Tb927.1.3170	Protein of unknown function	1	2	2	12.1	0.43434
Tb927.8.4950	Tb927.8.4950	kinesin,+putative	1	2	2	1.9	0.43615
Tb927.9.10520	Tb927.9.10520	Protein of unknown function	1	3	3	15.8	0.43618
Tb927.5.1780	Tb927.5.1780	Protein of unknown function	1	2	2	5.6	0.43815
Tb927.10.11220	Tb927.10.11220	procyclic+form+surface+phosphoprotein+(PSSA-2)	1	3	3	10.8	0.44271	1	3	3	15.1	0.36144
Tb927.11.8270	Tb927.11.8270	Protein of unknown function	1	2	2	5	0.45536
Tb927.9.4200	Tb927.9.4200	fatty+acyl+CoA+synthetase+2+(ACS2)	1	4	4	9.6	0.45709	1	1	1	1.7	0.48284
Tb927.1.1700	Tb927.1.1700	Protein of unknown function	1	2	2	8.5	0.49686
Tb927.8.6110	Tb927.8.6110	Protein of unknown function	1	10	10	34.5	0.50057	1	12	12	27.9	0.58915
Tb927.3.2600	Tb927.3.2600	ATP-dependent+DEAD/H+RNA+helicase,+putative	1	34	34	21.2	0.50187	1	21	21	12.9	0.63747
Tb927.10.13430	Tb927.10.13430	citrate+synthase,+putative	1	2	2	7.9	0.50855
Tb927.11.10370	Tb927.11.10370	glycosyl+hydrolase-like+protein	1	4	4	4.8	0.51671
Tb927.11.7290	Tb927.11.7290	pantothenate+kinase+subunit,+putative	1	5	5	5.9	0.5238
Tb927.9.15290	Tb927.9.15290	Protein of unknown function	1	6	6	6.5	0.52661
Tb927.11.6590	Tb927.11.6590	aminopeptidase,+putative,metallo-peptidase,+Clan+MF,+Family+M17	1	16	16	43.2	0.55024	1	11	11	28.6	0.47013
Tb927.3.1840	Tb927.3.1840	3-oxo-5-alpha-steroid+4-dehydrogenase,+putative	1	6	6	20.5	0.56118
Tb927.6.1200	Tb927.6.1200	Protein of unknown function	1	2	2	6.2	0.56629
Tb927.9.2900	Tb927.9.2900	Protein of unknown function	1	9	9	5.4	0.57164
Tb927.6.4840;Tb927.6.4850;Tb927.6.4860;Tb927.6.4870;Tb927.6.4880;Tb927.6.4890;Tb927.6.4900;Tb927.6.4910;Tb927.6.4920	Tb927.6.4840;Tb927.6.4850;Tb927.6.4860;Tb927.6.4870;Tb927.6.4880;Tb927.6.4890;Tb927.6.4900;Tb927.6.4910;Tb927.6.4920	S-adenosylmethionine+synthetase,+putative+(METK1)	9	15;15;15;15;15;15;15;15;15	15	37.5	0.58315	9	7;7;7;7;7;7;7;7;7	7	17.4	0.61125
Tb927.10.1730	Tb927.10.1730	Protein of unknown function	1	2	2	10.1	0.585
Tb927.9.7520	Tb927.9.7520	Protein of unknown function	1	3	3	11.6	0.59011	1	2	2	9	0.50999
Tb927.8.2160	Tb927.8.2160	multidrug+resistance+protein+A,p-glycoprotein+(PGPA)	1	9	9	8.2	0.59214
Tb927.10.6630	Tb927.10.6630	ATP-dependent+DEAD/H+RNA+helicase+HEL64,+putative+(HEL64)	1	3	3	8.8	0.59247
Tb927.10.7610	Tb927.10.7610	Protein of unknown function	1	2	2	2.3	0.59274
Tb927.11.15550	Tb927.11.15550	NADH-cytochrome+b5+reductase,+putative+(B5R)	1	6	6	48.4	0.59485	1	6	6	27.9	0.28704
Tb927.10.4080	Tb927.10.4080	Protein of unknown function	1	2	2	12.6	0.60024
Tb927.9.10400	Tb927.9.10400	Protein of unknown function	1	5	5	10.3	0.60194	1	4	4	9.7	1.1481
Tb927.10.1560	Tb927.10.1560	Protein of unknown function	1	2	2	3.4	0.60541
Tb927.10.14820;Tb927.10.14830;Tb927.10.14840	Tb927.10.14820;Tb927.10.14830;Tb927.10.14840	mitochondrial+carrier+protein,ADP/ATP+translocase+1,+putative+(MCP5c)	3	16;16;16	16	49.5	0.60579	3	15;15;15	15	48.9	0.50652
Tb927.11.2540	Tb927.11.2540	Protein of unknown function	1	2	2	7.1	0.60793
Tb927.7.4970	Tb927.7.4970	glutamine+synthetase,+putative	1	4	4	13.1	0.60902	1	7	7	24.7	0.68154
Tb927.4.2450	Tb927.4.2450	thioredoxin,+putative	1	2	2	12.2	0.60914
Tb927.8.1410	Tb927.8.1410	Protein of unknown function	1	2	2	3.6	0.61684
Tb927.2.4550	Tb927.2.4550	FtsJ+cell+division+protein,+putative	1	7	7	12	0.61758	1	2	2	3	0.7608
Tb927.11.14960	Tb927.11.14960	pumilio/PUF+RNA+binding+protein+7,+putative+(PUF7)	1	2	2	4.3	0.6187
Tb927.11.13740;Tb927.4.4460;Tb927.4.3750;Tb927.4.4470;Tb927.8.7590;Tb927.8.7890;Tb927.8.7930;Tb927.8.7900;Tb927.8.7920;Tb927.8.7870;Tb927.8.7940;Tb927.5.1450;Tb927.4.4440;Tb927.4.4410;Tb05.5K5.180;Tb05.5K5.190;Tb927.4.4430;Tb927.4.4450;Tb927.5.4540;Tb927.5.4550;Tb927.4.3880;Tb927.4.3860;Tb927.4.3870;Tb927.8.7910	Tb927.11.13740	receptor-type+adenylate+cyclase+GRESAG+4,+putative	24	6;0;0;0;0;0;0;0;0;0;0;0;0;0;0;0;0;0;0;0;0;0;0;0	6	8.6	0.62009
Tb927.1.3110	Tb927.1.3110	soluble+N-ethylmaleimide+sensitive+factor+(NSF)+attachment+protein,+putative	1	2	2	14.2	0.62102
Tb927.8.7600;Tb927.8.7680;Tb927.8.7700;Tb927.8.7610;Tb927.8.7620;Tb927.8.7630;Tb927.8.7640;Tb927.8.7650;Tb927.8.7670	Tb927.8.7600;Tb927.8.7680;Tb927.8.7700;Tb927.8.7610;Tb927.8.7620;Tb927.8.7630;Tb927.8.7640;Tb927.8.7650;Tb927.8.7670	amino+acid+transporter,+putative	9	1;0;0;0;0;0;0;0;0	1	1.5	0.62188
Tb927.5.3810	Tb927.5.3810	orotidine-5-phosphate+decarboxylase/orotate+phosphoribosyltransferase,+putative,OMPDCase-OPRTase,+putative	1	4	4	11.4	0.62263	1	6	6	20.3	0.85647
Tb927.11.9640	Tb927.11.9640	glycyl-tRNA+synthetase,+putative	1	7	7	15.5	0.62347	1	5	5	10.4	0.87086
Tb927.11.10060	Tb927.11.10060	Biotin--acetyl-CoA-carboxylase+ligase,+putative,biotin--protein+ligase,+putative	1	6	6	44.9	0.63218	1	7	7	37.7	0.6414
Tb927.5.3230	Tb927.5.3230	Protein of unknown function	1	5	5	3.6	0.63514
Tb927.10.14000	Tb927.10.14000	aconitase+(ACO)	1	20	20	34.4	0.63683	1	12	12	20.6	0.35046
Tb927.5.3800	Tb927.5.3800	glutamine+hydrolysing+(not+ammonia-dependent)+carbomoyl+phosphate+synthase,+putative	1	42	42	33.5	0.64019	1	17	17	10.8	0.79224
Tb927.4.4150;Tb927.8.8180	Tb927.4.4150;Tb927.8.8180	mitochondrial+RNA+binding+complex+1+subunit+(MRB4150)	2	3;3	3	5.8	0.64737
Tb927.5.2530	Tb927.5.2530	Protein of unknown function	1	9	9	12.8	0.64951	1	4	4	5.2	1.0531
Tb927.8.7530	Tb927.8.7530	3,2-trans-enoyl-CoA+isomerase,+mitochondrial+precursor,+putative	1	6	6	26.8	0.65552	1	4	4	16.5	0.63876
Tb927.11.13730	Tb927.11.13730	ornithine+decarboxylase+(ODC)	1	2	2	6.1	0.65775
Tb927.11.630	Tb927.11.630	RNA+polymerase+I+second+largest+subunit+(RPA135)	1	2	2	1.8	0.65815	1	2	2	2.5	1.1617
Tb927.11.2510	Tb927.11.2510	Protein of unknown function	1	4	4	6.1	0.65878
Tb927.10.7290	Tb927.10.7290	Protein of unknown function	1	7	7	9.4	0.66416
Tb927.11.5090	Tb927.11.5090	aspartate+aminotransferase,+mitochondrial	1	5	5	21.6	0.6645	1	5	5	22.9	0.45734
Tb927.1.710;Tb927.1.700	Tb927.1.710	phosphoglycerate+kinase+(PGKB)	2	11;4	11	31.4	0.6649	3	13;8;7	13	52.1	0.80904
Tb927.11.4230	Tb927.11.4230	Protein of unknown function	1	5	5	7.3	0.66553
Tb927.8.5090	Tb927.8.5090	DNA-directed+RNA+polymerase+I+largest+subunit+(RPA190)	1	6	6	6.7	0.66725	1	2	2	2.1	0.9442
Tb927.5.2570	Tb927.5.2570	translation+initiation+factor,+putative+(EIF3B)	1	6	6	11.9	0.66819
Tb927.10.5670	Tb927.10.5670	N-acetyltransferase+subunit+Nat1,+putative+(NAT1)	1	5	5	10.1	0.67356
Tb927.2.4590;Tb927.2.4610	Tb927.2.4590;Tb927.2.4610	branched-chain+amino+acid+aminotransferase,+putative	2	4;3	4	27	0.68356	2	7;5	7	27.8	0.47744
Tb927.2.4240	Tb927.2.4240	GTP+binding+protein,+putative	1	3	3	17.2	0.68478
Tb927.2.4110	Tb927.2.4110	mitochondrial+processing+peptidase+alpha+subunit,+putative,metallo-peptidase,+Clan+ME,+Family+M16	1	2	2	7.2	0.68529
Tb927.9.6920	Tb927.9.6920	Protein of unknown function	1	3	3	10.5	0.6856	1	2	2	5.5	0.65257
Tb927.1.2570	Tb927.1.2570	coatomer+beta+subunit+(beta-coP)	1	6	6	9.7	0.68645	1	7	7	8.5	0.99728
Tb927.9.10010	Tb927.9.10010	chaperone+protein+DNAj,+putative	1	2	2	6.1	0.68672
Tb927.11.5250	Tb927.11.5250	Protein of unknown function	1	3	3	2.6	0.68779
Tb927.7.4120	Tb927.7.4120	Protein of unknown function	1	2	2	5.5	0.68856
Tb927.7.6270	Tb927.7.6270	peptidase+t,+putative,aminotripeptidase,+putative	1	2	2	6.4	0.69001
Tb927.11.8050	Tb927.11.8050	Protein of unknown function	1	2	2	5.7	0.69034	1	2	2	5.5	0.76868
Tb927.10.14380	Tb927.10.14380	Protein of unknown function	1	4	4	10	0.69257
Tb927.10.2100;Tb927.10.2110;Tb927.10.2090	Tb927.10.2100;Tb927.10.2110;Tb927.10.2090	elongation+factor+1-alpha,EF-1-alpha+(TEF1)	3	32;32;20	32	70.6	0.69321	3	26;26;19	26	67.5	0.93548
Tb927.9.9780	Tb927.9.9780	peptidyl-prolyl+cis-trans+isomerase+(cyclophilin-+40),+putative,cyclophilin-40,+putative	1	4	4	21.5	0.69333
Tb927.10.12260	Tb927.10.12260	cytosolic+nonspecific+dipeptidase,+putative,peptidase+(M20/M25/M40+family),+putative	1	11	11	36.6	0.69478	1	9	9	29.7	0.63829
Tb927.8.3750	Tb927.8.3750	nucleolar+protein,+putative	1	9	9	25.3	0.69533	1	12	12	34.2	0.87404
Tb927.11.2120	Tb927.11.2120	Protein of unknown function	1	2	2	4.2	0.69542
Tb927.7.3360	Tb927.7.3360	farnesyl+pyrophosphate+synthase+(FPPS)	1	2	2	7.4	0.69764
Tb927.10.9780;Tb927.10.10380	Tb927.10.9780	ATP-dependent+DEAD/H+RNA+helicase,+putative,ATP-+dependent+RNA+helicase,+putative	2	4;1	4	7.9	0.69803
Tb927.10.170	Tb927.10.170	pseudouridine+synthase,+Cbf5p	1	3	3	9.6	0.69829
Tb927.7.650	Tb927.7.650	Protein of unknown function	1	2	2	3	0.69897
Tb927.1.1670	Tb927.1.1670	Protein of unknown function	1	5	5	7.6	0.69902	1	8	8	13	1.2039
Tb927.3.2090	Tb927.3.2090	aminopeptidase+P1,+putative,metallo-peptidase,+Clan+MG,+Family+M24	1	2	2	7.2	0.69945
Tb927.9.12730	Tb927.9.12730	chaperone+protein+DNAj,+putative	1	7	7	23.1	0.70061	1	4	4	13.7	0.71624
Tb927.9.15330	Tb927.9.15330	Protein of unknown function	1	4	4	8.4	0.70534
Tb927.1.3260	Tb927.1.3260	Protein of unknown function	1	2	2	2.2	0.70556
Tb927.6.3050	Tb927.6.3050	aldehyde+dehydrogenase+family,+putative	1	7	7	19.5	0.70705	1	4	4	11.4	0.8256
Tb927.11.3290	Tb927.11.3290	Protein of unknown function+(p166)	1	2	2	1.4	0.70705
Tb927.6.2170	Tb927.6.2170	co-chaperone+GrpE,+putative	1	3	3	23.4	0.71103	1	10	10	43.7	0.62787
Tb927.8.7100	Tb927.8.7100	acetyl-CoA+carboxylase	1	22	22	14.3	0.71186	1	3	3	1.6	0.76826
Tb927.11.2470	Tb927.11.2470	aminopeptidase,+putative,metallo-peptidase,+Clan+MF,+Family+M17	1	9	9	33.6	0.7135
Tb927.10.13180	Tb927.10.13180	Protein of unknown function	1	8	8	8.5	0.71706
Tb927.2.2950	Tb927.2.2950	Protein of unknown function	1	4	4	6.7	0.71992
Tb927.11.6790	Tb927.11.6790	predicted+WD40+repeat+protein	1	5	5	9.6	0.72223	1	4	4	6	0.93179
Tb927.8.5310	Tb927.8.5310	Protein of unknown function	1	3	3	17.2	0.72328
Tb927.8.2540	Tb927.8.2540	3-ketoacyl-CoA+thiolase,+putative	1	14	14	55.9	0.72381	1	8	8	25.6	0.84955
Tb927.7.4570	Tb927.7.4570	inosine-guanine+nucleoside+hydrolase+(IG-NH)	1	8	8	27.5	0.72517	1	4	4	14	0.66973
Tb927.11.11460	Tb927.11.11460	Protein of unknown function	1	12	12	24.7	0.72629	1	6	6	11.6	0.83802
Tb927.5.3830	Tb927.5.3830	dihydroorotate+oxidase	1	3	3	15.3	0.72684	1	2	2	7.7	0.72902
Tb927.8.6060	Tb927.8.6060	2-amino-3-ketobutyrate+coenzyme+A+ligase,+putative,glycine+acetyltransferase,+putative	1	17	17	63.1	0.72901	1	18	18	58.4	0.64086
Tb927.7.320	Tb927.7.320	Protein of unknown function+(TbRBP8)	1	2	2	16.7	0.72927	1	5	5	41.7	0.49861
Tb927.8.1600	Tb927.8.1600	lysyl-tRNA+synthetase,+putative	1	5	5	14.6	0.72984	1	5	5	11.6	0.77008
Tb927.3.3590	Tb927.3.3590	U3+small+nucleolar+ribonucleoprotein+protein+MPP10,+putative	1	3	3	7.7	0.73085
Tb927.8.2520	Tb927.8.2520	acetyl-CoA+synthetase,+putative	1	4	4	12.6	0.73163
Tb927.10.8230	Tb927.10.8230	protein+disulfide+isomerase,bloodstream-+specific+protein+2+precursor	1	8	8	26.2	0.73184	1	6	6	15.3	0.898
Tb927.8.5600	Tb927.8.5600	transaldolase,+putative	1	7	7	22.6	0.732	1	5	5	23.5	0.6388
Tb927.9.11110	Tb927.9.11110	PRP8+protein+homologue,U5+snRNA-associated+splicing+factor	1	2	2	1.3	0.73281
Tb927.7.1130	Tb927.7.1130	trypanothione/tryparedoxin+dependent+peroxidase+2,glutathione+peroxidase-like+2+(TDPX2)	1	2	2	23.1	0.73296	2	3;2	3	14.2	0.52283
Tb927.1.3070	Tb927.1.3070	Protein of unknown function	1	3	3	10.9	0.73324	1	3	3	14	1.4922
Tb927.4.2310	Tb927.4.2310	asparaginyl-tRNA+synthetase,+putative	1	8	8	14.9	0.73415	1	4	4	8.6	1.0148
Tb927.7.1220	Tb927.7.1220	Protein of unknown function	1	3	3	4.1	0.73582
Tb927.10.8200	Tb927.10.8200	Protein of unknown function	1	2	2	8.2	0.73751	1	3	3	16	1.1171
Tb927.11.11900	Tb927.11.11900	coatomer+gamma+subunit,+putative,cytosolic+coat+protein,+putative+(TbCoatomerGamma)	1	3	3	4.1	0.73764
Tb927.8.4820	Tb927.8.4820	eukaryotic+translation+initation+factor+4+gamma,+putative	1	10	10	21.7	0.73848	1	4	4	11.1	1.1597
Tb927.6.3740;Tb927.6.3750;Tb927.6.3800	Tb927.6.3740;Tb927.6.3750;Tb927.6.3800	heat+shock+70+kDa+protein,+mitochondrial+precursor,+putative	3	61;61;61	61	84.6	0.73972	3	42;42;42	42	60.3	0.9158
Tb927.5.3820	Tb927.5.3820	aspartate+carbamoyltransferase,+putative	1	13	13	44	0.74238	1	8	8	30.6	0.84679
Tb927.7.2370;Tb927.7.2340	Tb927.7.2370;Tb927.7.2340	40S+ribosomal+protein+S15,+putative	2	2;2	2	12.8	0.74332	2	7;7	7	37.8	1.1835
Tb927.4.3840	Tb927.4.3840	nucleolar+protein,+putative	1	2	2	6.1	0.74345
Tb927.6.4000	Tb927.6.4000	small+glutamine-rich+tetratricopeptide+repeat+protein,+putative+(SGT)	1	11	11	38.9	0.74354	1	8	8	27.6	0.8375
Tb927.10.15750	Tb927.10.15750	Protein of unknown function	1	4	4	11.4	0.74411
Tb927.11.2650	Tb927.11.2650	heat+shock+protein+84,+putative	1	25	25	37.5	0.74431	1	22	22	33.1	0.85688
Tb927.8.1260	Tb927.8.1260	Protein of unknown function	1	3	3	5.1	0.74494
Tb927.9.5890	Tb927.9.5890	solanesyl-diphosphate+synthase,+putative	1	2	2	13.9	0.7463	1	2	2	10.3	0.77332
Tb927.7.2170	Tb927.7.2170	Protein of unknown function	1	11	11	9.3	0.74796
Tb927.11.10510	Tb927.11.10510	ubiquinone+biosynthesis+methyltransferase,+putative	1	2	2	7.3	0.74909	1	3	3	10.1	0.78956
Tb927.3.3670	Tb927.3.3670	RNA-binding+protein,+putative+(TRRM3)	1	5	5	13.2	0.75012
Tb927.11.14190	Tb927.11.14190	Protein of unknown function	1	9	9	15.9	0.75047	1	7	7	10.6	0.88095
Tb927.11.1450	Tb927.11.1450	2-oxoglutarate+dehydrogenase+E1+component,+putative	1	32	32	39.2	0.7506	1	29	29	41.2	0.72138
Tb927.9.4500	Tb927.9.4500	heat+shock+protein,+putative,HSP70-like+protein	1	3	3	4.2	0.7513
Tb927.5.1490	Tb927.5.1490	eukaryotic+initiation+factor+4a,+putative	1	6	6	9.8	0.75234
Tb927.10.660	Tb927.10.660	2-oxoisovalerate+dehydrogenase+alpha+subunit,+putative	1	3	3	14.7	0.7536	1	2	2	8.7	0.65681
Tb927.4.1500	Tb927.4.1500	RNA+editing+associated+helicase+2+(REH2)	1	10	10	7.4	0.75484
Tb927.6.2420	Tb927.6.2420	p22+protein+precursor	1	2	2	10.6	0.75946	1	5	5	25.6	0.64403
Tb927.5.2520	Tb927.5.2520	Protein of unknown function	1	2	2	3.7	0.76117
Tb927.8.1590	Tb927.8.1590	ubiquitin-protein+ligase,+putative+(upl3)	1	3	3	1	0.7615
Tb927.9.8410	Tb927.9.8410	chaperone+protein+DNAj,+putative	1	2	2	11.4	0.76179
Tb927.11.6160	Tb927.11.6160	eukaryotic+release+factor+3,+putative+(ERF3)	1	5	5	14.8	0.76317	1	3	3	9	0.87427
Tb927.10.13710	Tb927.10.13710	Protein of unknown function	1	6	6	17.8	0.76655	1	3	3	12.7	1.1497
Tb927.8.6080	Tb927.8.6080	Protein of unknown function	1	3	3	13.2	0.77009
Tb927.11.10990	Tb927.11.10990	translation+initiation+factor+2+subunit,+putative	1	3	3	12.7	0.77034
Tb927.11.15370	Tb927.11.15370	Protein of unknown function+(TbKap123)	1	30	30	38.1	0.77206	1	18	18	24.6	1.005
Tb927.9.1380	Tb927.9.1380	Protein of unknown function	1	3	3	9.5	0.77434	1	4	4	14	0.66835
Tb927.8.3060	Tb927.8.3060	cytosolic+leucyl+aminopeptidase,+putative,metallo-peptidase,+Clan+MF,+Family+M17	1	9	9	21.5	0.77513	1	8	8	15.8	0.80978
Tb927.6.5080	Tb927.6.5080	Protein of unknown function	1	2	2	4.8	0.77531
Tb927.10.7410	Tb927.10.7410	succinyl-CoA+ligase+[GDP-forming]+beta-chain,+putative	1	28	28	66.6	0.77545	1	17	17	48.4	0.84605
Tb927.5.840	Tb927.5.840	Protein of unknown function	1	5	5	7.2	0.77693
Tb927.11.9980	Tb927.11.9980	2-oxoglutarate+dehydrogenase+E1+component,+putative	1	53	53	60.2	0.77759	1	34	34	45.4	0.72915
Tb927.4.4490	Tb927.4.4490	multidrug+resistance+protein+E,p-glycoprotein+(MRPE)	1	7	7	6.4	0.77865
Tb927.7.1320;Tb927.7.1340	Tb927.7.1320;Tb927.7.1340	10+kDa+heat+shock+protein,+putative+(HSP10)	2	6;6	6	49	0.77963	2	7;7	7	57	0.71732
Tb927.9.5320	Tb927.9.5320	nucleolar+RNA+binding+protein,+putative	1	8	8	26.5	0.78159	1	6	6	15.2	0.92966
Tb927.10.3540	Tb927.10.3540	Protein of unknown function	1	2	2	20.4	0.78196
Tb927.8.760;Tb927.8.740	Tb927.8.760;Tb927.8.740	nucleolar+RNA-binding+protein+(Nopp44/46)	2	2;1	2	6.7	0.78312	2	3;2	3	9.8	0.84891
Tb927.10.2370	Tb927.10.2370	RNA-binding+protein,+putative+(LA)	1	13	13	45.7	0.7833	1	12	12	46	0.99921
Tb927.9.5460	Tb927.9.5460	eukaryotic+translation+initation+factor+4+gamma,+putative	1	2	2	5.8	0.78375
Tb927.11.9590	Tb927.11.9590	S-adenosylhomocysteine+hydrolase,+putative	1	22	22	54.9	0.78386	1	25	25	47.1	0.81145
Tb927.9.12770	Tb927.9.12770	Protein of unknown function	1	3	3	5.4	0.78411
Tb927.11.7210	Tb927.11.7210	protein+kinase,+putative	1	4	4	5.3	0.78626
Tb927.4.4070	Tb927.4.4070	mevalonate+kinase,+putative	1	4	4	16.7	0.78641	1	3	3	16.1	0.62336
Tb927.8.2000	Tb927.8.2000	cyclophilin,+putative+(NCP1)	1	4	4	15.9	0.79142	1	6	6	23.9	1.2573
Tb927.8.1500	Tb927.8.1500	Protein of unknown function	1	2	2	4.3	0.79144
Tb927.4.4550;Tb927.8.7780	Tb927.4.4550;Tb927.8.7780	Protein of unknown function	2	2;1	2	3	0.79324
Tb927.9.11380;Tb927.9.11410	Tb927.9.11380;Tb927.9.11410	unspecified+product	2	3;3	3	25.9	0.79513	2	7;7	7	51.1	1.1204
Tb927.4.590	Tb927.4.590	Protein of unknown function	1	4	4	7.5	0.79807
Tb927.3.4750;Tb927.3.4790	Tb927.3.4750;Tb927.3.4790	aminopeptidase,+putative,metallo-peptidase,+Clan+MA(E)+Family+M1	2	7;7	7	14.7	0.79862	2	5;5	5	6.8	0.70404
Tb927.10.15180	Tb927.10.15180	nucleosome+assembly+protein,+putative	1	3	3	10.4	0.79875	1	4	4	14.2	1.0608
Tb927.11.13060	Tb927.11.13060	translation-associated+element+2,+putative	1	3	3	4.1	0.79946
Tb927.10.10890;Tb927.10.10900;Tb927.10.10920;Tb927.10.10940;Tb927.10.10950;Tb927.10.10960;Tb927.10.10970;Tb927.10.10910;Tb927.10.10930;Tb927.10.10980	Tb927.10.10890;Tb927.10.10900;Tb927.10.10920;Tb927.10.10940;Tb927.10.10950;Tb927.10.10960;Tb927.10.10970;Tb927.10.10910;Tb927.10.10930;Tb927.10.10980	heat+shock+protein,+putative	10	53;53;53;53;53;53;52;51;51;51	53	67.2	0.80093	10	44;44;44;44;44;44;43;43;42;42	44	63.2	1.1393
Tb927.4.1790;Tb927.4.1800	Tb927.4.1790;Tb927.4.1800	ribosomal+protein+L3,+putative	2	12;12	12	31.5	0.80097	2	8;8	8	20.2	1.4493
Tb927.9.9660	Tb927.9.9660	Protein of unknown function	1	13	13	56.4	0.80205	1	4	4	10.8	0.80963
Tb927.8.4880	Tb927.8.4880	DNA+polymerase+alpha+catalytic+subunit,DNA+polymerase+I	1	2	2	2.2	0.8023
Tb927.6.5040;Tb927.9.15190	Tb927.6.5040;Tb927.9.15190	ribosomal+protein+L15,+putative	2	2;1	2	10.3	0.80235
Tb10.v4.0043;Tb927.10.4330	Tb10.v4.0043;Tb927.10.4330	branched-chain+alpha-keto+acid+dehydrogenase+e1-beta+subunit+precursor,+putative,chrX+additional,+unordered+contigs	2	3;3	3	12.2	0.8037
Tb927.10.11390	Tb927.10.11390	60S+ribosomal+protein+L6,+putative	1	6	6	30.7	0.80484	1	8	8	39.6	1.3701
Tb927.11.11680	Tb927.11.11680	2-oxoglutarate+dehydrogenase+E2+component,+putative	1	17	17	53.3	0.80545	1	12	12	30.3	0.86704
Tb927.7.4220	Tb927.7.4220	Protein of unknown function	1	3	3	4.2	0.80551
Tb927.6.4480	Tb927.6.4480	valyl-tRNA+synthetase,+putative+(ValRS)	1	23	23	29.4	0.8063	1	12	12	12.9	0.89552
Tb927.11.9130	Tb927.11.9130	replication+factor+A,+51kDa+subunit,+putative	1	3	3	13.2	0.8076	1	2	2	7.6	0.99282
Tb927.10.13270	Tb927.10.13270	periodic+tryptophan+protein+2,+putative,predicted+WD40+repeat+protein,predicted+involvement+in+cytokinesis,predicted+involvement+in+cell+separation	1	3	3	5.6	0.80811
Tb927.3.680	Tb927.3.680	cytochrome+P450,+putative	1	2	2	5.8	0.80854	1	2	2	4.5	0.95794
Tb927.10.5450	Tb927.10.5450	nucleoplasmin-like+protein+(NLP)	1	10	10	16.2	0.8086	1	4	4	6.6	0.99613
Tb927.10.190	Tb927.10.190	40S+ribosomal+protein+S6,+putative	1	3	3	12.8	0.80862
Tb927.8.1270	Tb927.8.1270	Protein of unknown function	1	2	2	5.7	0.8089
Tb05.5K5.150;Tb927.5.4500	Tb05.5K5.150;Tb927.5.4500	small+GTP-binding+protein,+putative,BAC+from+homologous+region+on+chr5	2	4;4	4	22.2	0.8115	2	8;8	8	45.4	0.88526
Tb927.9.5730	Tb927.9.5730	nucleosome+assembly+protein-like+protein	1	6	6	27.7	0.81178	1	6	6	18	1.0432
Tb927.10.14790	Tb927.10.14790	aminopeptidase,+putative,metallo-peptidase,+Clan+MG,+Family+M24	1	6	6	18.8	0.81248	1	9	9	26.7	1.0755
Tb927.8.1740	Tb927.8.1740	Protein of unknown function	1	4	4	12.9	0.81269	1	2	2	4.3	1.0029
Tb927.4.2880	Tb927.4.2880	Nucleoporin+(TbNup225)	1	2	2	1.7	0.81282
Tb927.10.13280	Tb927.10.13280	Protein of unknown function	1	15	15	9.4	0.81342	1	3	3	2	1.0037
Tb927.6.1030;Tb927.6.1040	Tb927.6.1030;Tb927.6.1040	cysteine+peptidase+precursor,cysteine+peptidase,+Clan+CA,+family+C1,+Cathepsin+L-like+(CP)	2	1;1	1	3.3	0.81443
Tb927.3.1760	Tb927.3.1760	chaperone+protein+DNAj,+putative	1	2	2	8.5	0.81496
Tb927.3.4600	Tb927.3.4600	Protein of unknown function	1	9	9	11.2	0.81623	1	2	2	2.7	0.99985
Tb927.11.7170	Tb927.11.7170	seryl-tRNA+synthetase	1	4	4	12.9	0.81628	1	11	11	35.9	0.98787
Tb927.10.14750;Tb927.10.14630	Tb927.10.14750;Tb927.10.14630	fibrillarin,+putative	2	6;6	6	27	0.81681	2	5;5	5	19.1	0.84738
Tb927.7.4900	Tb927.7.4900	5'-3'+exonuclease+XRNA,+putative,exoribonuclease+1,+putative+(XRNA)	1	16	16	18.8	0.81755
Tb927.10.3570	Tb927.10.3570	KREX2+(KREX2)	1	3	3	4.5	0.82038
Tb927.2.5160	Tb927.2.5160	chaperone+protein+DNAj,+putative	1	11	11	41.2	0.8214	1	11	11	42	1.0708
Tb927.11.7780	Tb927.11.7780	Protein of unknown function	1	5	5	14.6	0.82246	1	4	4	13.4	0.95842
Tb927.10.6400;Tb927.10.6510	Tb927.10.6400;Tb927.10.6510	chaperonin+HSP60,+mitochondrial+precursor+(HSP60)	2	56;56	56	92.7	0.82272	2	32;32	32	63.5	0.95283
Tb927.1.5000	Tb927.1.5000	Protein of unknown function	1	3	3	14	0.824
Tb927.6.4970	Tb927.6.4970	serine/arginine-rich+protein+specific+kinase+SRPK,+putative,protein+kinase,+putative	1	3	3	6.2	0.82584
Tb927.4.450	Tb927.4.450	coatomer+alpha+subunit,+putative+(TbCoatomerAlpha)	1	12	12	17.3	0.82596
Tb927.11.12850	Tb927.11.12850	oligopeptidase+b,serine+peptidase,+clan+SC,+family+S9A-like+protein+(OPB)	1	5	5	9.9	0.8262	1	4	4	7.7	0.66522
Tb927.7.3980	Tb927.7.3980	immunodominant+antigen,+putative,tc40+antigen-like	1	3	3	4.3	0.82723
Tb927.11.9720	Tb927.11.9720	40S+ribosomal+protein+S27,+putative	1	3	3	46.5	0.82746	1	4	4	58.1	1.2267
Tb927.11.3120	Tb927.11.3120	nucleolar+GTP-binding+protein+1+(NOG1)	1	2	2	4.6	0.82805
Tb927.11.3730	Tb927.11.3730	leucyl-tRNA+synthetase,+putative+(LeuRS)	1	30	30	43.4	0.82925	1	30	30	39.7	0.96797
Tb927.3.2230	Tb927.3.2230	succinyl-CoA+synthetase+alpha+subunit,+putative	1	22	22	70.8	0.82941	1	12	12	46.5	0.78858
Tb927.9.4310	Tb927.9.4310	tricarboxylate+carrier,+putative	1	5	5	18.7	0.83134	1	4	4	16.5	0.63618
Tb927.11.6430	Tb927.11.6430	Protein of unknown function	1	3	3	5.7	0.83154
Tb927.3.5050	Tb927.3.5050	60S+ribosomal+protein+L4	1	17	17	45.5	0.83177	1	18	18	53.5	1.3827
Tb927.7.2700	Tb927.7.2700	NADH-cytochrome+b5+reductase,+putative+(B5R)	1	10	10	46	0.83202	1	12	12	48.4	0.62104
Tb927.3.5420	Tb927.3.5420	protein+transport+protein+Sec24+(SEC24.2)	1	2	2	3.3	0.83314
Tb927.5.1210	Tb927.5.1210	short-chain+dehydrogenase,+putative	1	7	7	32.8	0.83358	1	2	2	6.8	0.85915
Tb927.10.1550	Tb927.10.1550	proteasome+regulatory+non-ATP-ase+subunit+5,19S+proteasome+regulatory+subunit+(RPN5)	1	3	3	9.8	0.83416	1	3	3	10.8	0.91034
Tb927.10.14330	Tb927.10.14330	Protein of unknown function	1	8	8	10	0.83472
Tb927.9.5690	Tb927.9.5690	60S+acidic+ribosomal+protein,+putative	1	8	8	80.5	0.83728	1	6	6	73.5	1.4039
Tb927.11.9730;Tb927.10.12680	Tb927.11.9730;Tb927.10.12680	60S+ribosomal+protein+L34,+putative	2	3;3	3	22.4	0.83772	2	3;3	3	21.8	1.4483
Tb927.7.1110	Tb927.7.1110	asparagine+synthetase+a,+putative	1	6	6	29.6	0.83793	1	7	7	33	0.93029
Tb927.2.2340	Tb927.2.2340	Protein of unknown function	1	2	2	1.7	0.83799
Tb927.8.1840	Tb927.8.1840	Protein of unknown function	1	4	4	3.2	0.84074
Tb11.52.0006	Tb11.52.0006		1	3	3	3.4	0.84097
Tb927.4.4380;Tb927.8.7980	Tb927.4.4380;Tb927.8.7980	vacuolar-type+proton+translocating+pyrophosphatase+1,+putative+(PPase1)	2	8;8	8	14.5	0.84158	2	6;6	6	9.4	0.54205
Tb927.11.8950	Tb927.11.8950	leucine+rich+repeat+(TbLRRP1)	1	2	2	3.1	0.84214
Tb927.2.3180	Tb927.2.3180	kinetoplast+polyadenylation/uridylation+factor+1+(PPR1)	1	7	7	10.2	0.84265
Tb927.8.7020	Tb927.8.7020	peptidase,+putative,metallo-peptidase,+Clan+ME,+Family+M16	1	16	16	27.3	0.84439	1	9	9	10.6	0.78279
Tb927.11.14090	Tb927.11.14090	Protein of unknown function	1	7	7	18.5	0.84468	1	8	8	24.2	1.0035
Tb927.2.1810	Tb927.2.1810	transcription+silencer+(ISWI)	1	14	14	16.1	0.84503
Tb927.2.5810	Tb927.2.5810	Protein of unknown function	1	3	3	2.9	0.8453
Tb927.1.4050	Tb927.1.4050	protein+phosphatase+with+EF-Hand+domains+(PPEF),ser/thr+protein+phosphatase,+putative	1	3	3	3.7	0.84552	1	2	2	2.9	0.44304
Tb927.6.4540	Tb927.6.4540	3-hydroxy-3-methylglutaryl-CoA+reductase,+putative	1	4	4	12.9	0.84743
Tb927.5.2290	Tb927.5.2290	ATP-dependent+RNA+helicase,+putative	1	2	2	2.3	0.84827
Tb927.6.740	Tb927.6.740	ATP-dependent+DEAH-box+RNA+helicase,+putative	1	3	3	3.8	0.84851
Tb927.3.1920	Tb927.3.1920	NOT5+protein+(NOT5)	1	3	3	9.1	0.84891	1	2	2	4.5	1.0919
Tb927.4.3890	Tb927.4.3890	ATP-dependent+RNA+helicase,+putative	1	2	2	3.6	0.84974
Tb927.7.2680	Tb927.7.2680	zinc+finger+protein+family+member,+putative+(ZC3H22)	1	2	2	5.9	0.85168
Tb927.2.1560;Tb927.2.1680	Tb927.2.1560;Tb927.2.1680	cyclophilin-type+peptidyl-prolyl+cis-trans+isomerase,+putative	2	11;11	11	67.3	0.85199	2	11;11	11	57.7	0.7148
Tb927.1.4690	Tb927.1.4690	arginine+N-methyltransferase+(PRMT1)	1	4	4	11.9	0.85266	1	4	4	18	1.0257
Tb927.9.8850;Tb927.9.8880	Tb927.9.8850;Tb927.9.8880	actin+A	2	15;15	15	52.1	0.85289	2	12;12	12	52.4	0.86767
Tb927.10.15520	Tb927.10.15520	signal+recognition+particle+protein,+putative	1	3	3	7.8	0.85364
Tb927.10.13560;Tb927.10.14070	Tb927.10.13560;Tb927.10.14070	mevalonate-diphosphate+decarboxylase	2	4;4	4	13.9	0.8544
Tb927.11.9710;Tb927.10.13500	Tb927.11.9710;Tb927.10.13500	60S+ribosomal+protein+L10a,+putative+(RPL10A)	2	7;7	7	41.1	0.85454	2	14;14	14	52.3	1.4237
Tb927.10.4850	Tb927.10.4850	Protein of unknown function	1	2	2	7.8	0.85639
Tb927.8.6150;Tb927.8.6160	Tb927.8.6150;Tb927.8.6160	40S+ribosomal+protein+S8,+putative	2	6;6	6	29.5	0.85663	2	5;5	5	27.3	1.3237
Tb927.5.1200	Tb927.5.1200	exosome+component+CSL4,Csl4p+homologue+(CSL4)	1	2	2	12	0.85696
Tb927.4.1860	Tb927.4.1860	ribosomal+protein+S19,+putative	1	3	3	18	0.85704	2	8;1	8	39.5	1.2422
Tb927.10.1420	Tb927.10.1420	methionine+aminopeptidase+2,+putative,metallo-+peptidase,+Clan+MG,+Family+M24+(MetAP2)	1	4	4	14.7	0.85767	1	2	2	5.6	1.073
Tb927.5.1470	Tb927.5.1470	NADH-cytochrome+b5+reductase,+putative+(B5R)	1	5	5	26.2	0.85807	1	7	7	34.4	0.87903
Tb927.11.15040	Tb927.11.15040	chaperonin+HSP60,+mitochondrial+precursor,+putative,heat+shock+protein+60+(Cpn60)	1	5	5	13.1	0.85855	1	2	2	7.6	0.78229
Tb927.6.4090	Tb927.6.4090	chaperonin+HSP60,+mitochondrial+precursor,+putative+(HSP60)	1	3	3	7.9	0.86
Tb927.7.1300	Tb927.7.1300	protein+disulfide+isomerase,+putative	1	10	10	32.9	0.86059	1	10	10	35.8	0.79601
Tb927.5.960	Tb927.5.960	Protein of unknown function	1	2	2	14	0.86175
Tb927.9.6070;Tb927.10.11540	Tb927.9.6070;Tb927.10.11540	40S+ribosomal+protein+S3,+putative+(RPS3)	2	5;5	5	24.4	0.86404	2	14;14	14	47.4	1.2912
Tb927.6.5090	Tb927.6.5090	Protein of unknown function	1	2	2	4	0.8643
Tb927.11.3490	Tb927.11.3490	Protein of unknown function	1	4	4	7.1	0.86458
Tb927.11.9910	Tb927.11.9910	Protein of unknown function	1	2	2	7.9	0.86547	1	3	3	10.7	1.0096
Tb927.10.10390	Tb927.10.10390	trypanothione+reductase	1	7	7	16.3	0.86594	1	9	9	28.3	0.879
Tb927.11.370	Tb927.11.370	repressor+activator+protein+1+(RAP1)	1	5	5	9.1	0.8662
Tb927.10.16120	Tb927.10.16120	inosine-5'-monophosphate+dehydrogenase,IMP+dehydrogenase	1	2	2	8.5	0.86636	1	9	9	28	1.0276
Tb927.4.3550;Tb927.5.1610	Tb927.4.3550;Tb927.5.1610	60S+ribosomal+protein+L13a,+putative	2	3;3	3	11.7	0.86709	2	7;7	7	17.3	1.4143
Tb927.3.2490	Tb927.3.2490	Protein of unknown function	1	10	10	11.5	0.86798	1	3	3	4.8	0.90287
Tb927.6.2640	Tb927.6.2640	importin+alpha+subunit,+putative+(TbKap60)	1	3	3	9	0.86829	1	6	6	18.2	1.0154
Tb927.10.6060	Tb927.10.6060	universal+minicircle+sequence+binding+protein+(UMSBP),+putative,DNA-binding+protein+HEXBP,+putative,zinc+finger+protein	1	2	2	30.5	0.86839	1	6	6	58.2	1.0379
Tb927.10.1510	Tb927.10.1510	NOT1+(NOT1)	1	43	43	23.2	0.86853	1	16	16	10.7	1.0962
Tb927.10.7570	Tb927.10.7570	dihydrolipoamide+acetyltransferase+E2+subunit,+putative	1	9	9	23.3	0.86882	1	11	11	38.6	0.72971
Tb927.11.11380	Tb927.11.11380	Protein of unknown function	1	2	2	5.6	0.86939	1	3	3	8.5	0.99214
Tb927.11.6300	Tb927.11.6300	40S+ribosomal+protein+S5,+putative	1	7	7	32.6	0.87009	1	11	11	55.8	1.2103
Tb927.8.3870	Tb927.8.3870	Protein of unknown function	1	3	3	3.7	0.87084	1	2	2	2.5	1.1478
Tb927.10.12370	Tb927.10.12370	gamma-glutamylcysteine+synthetase+(GCS)	1	2	2	4.9	0.87213
Tb927.10.1450	Tb927.10.1450	Protein of unknown function	1	2	2	12.8	0.87221
Tb927.8.6170	Tb927.8.6170	transketolase,+putative+(TK)	1	20	20	45.7	0.87252	1	16	16	34.5	0.814
Tb927.11.15420	Tb927.11.15420	Protein of unknown function	1	2	2	12.2	0.87331	1	9	9	47.8	1.0969
Tb927.4.4930;Tb927.8.7490	Tb927.4.4930;Tb927.8.7490	Protein of unknown function	2	8;7	8	9.3	0.87387
Tb927.10.8720	Tb927.10.8720	CCR4-NOT+transcription+complex+subunit+10,+putative	1	2	2	7.9	0.87475
Tb927.10.7330;Tb927.10.7340	Tb927.10.7330;Tb927.10.7340	40S+ribosomal+protein+S24E,+putative	2	3;3	3	21.2	0.87481	2	3;3	3	33.6	1.104
Tb927.11.6980	Tb927.11.6980	Protein of unknown function	1	3	3	7.4	0.87524
Tb927.7.1780	Tb927.7.1780	Adenine+phosphoribosyltransferase,+putative	1	5	5	30.6	0.87533	1	5	5	28.1	0.76776
Tb927.5.1660	Tb927.5.1660	protein+phosphatase+2C,+putative	1	3	3	9.4	0.8754	1	2	2	6.6	1.998
Tb927.9.8820	Tb927.9.8820	Protein of unknown function	1	7	7	10.8	0.87715	1	2	2	3.4	1.4003
Tb927.11.1670	Tb927.11.1670	cysteine+desulfurase	1	2	2	8.2	0.87751
Tb927.9.7670	Tb927.9.7670	Protein of unknown function	1	2	2	12.3	0.87783
Tb927.7.3620	Tb927.7.3620	tyrosyl-tRNA+synthetase,+putative	1	7	7	16.1	0.87797	1	2	2	4.3	1.0045
Tb927.2.5760	Tb927.2.5760	Protein of unknown function	1	5	5	6.1	0.87944
Tb927.11.12640	Tb927.11.12640	Protein of unknown function	1	2	2	2.8	0.87958
Tb927.6.950	Tb927.6.950	cysteinyl-tRNA+synthetase,+putative	1	5	5	8.3	0.87962	1	5	5	9	0.89392
Tb927.3.2900	Tb927.3.2900	eukaryotic+initiation+factor+2a,+putative	1	9	9	28.5	0.87963	1	7	7	24.6	0.94506
Tb927.10.1500	Tb927.10.1500	methionyl-tRNA+synthetase,+putative+(MetRS)	1	13	13	25.7	0.88054	1	10	10	20.6	0.72015
Tb927.3.3410	Tb927.3.3410	aspartyl+aminopeptidase,+putative,metallo-peptidase,+Clan+MH,+Family+M20	1	4	4	12	0.88153	1	3	3	8.9	0.93104
Tb927.6.2210	Tb927.6.2210	Protein of unknown function	1	2	2	2.3	0.88158	1	4	4	5.8	0.85463
Tb927.10.15370	Tb927.10.15370	RNA-binding+protein+RPC40,+putative,DNA-directed+RNA+polymerase,+alpha+subunit,+putative+(RPC40)	1	4	4	16	0.88166	1	4	4	19.9	1.0814
Tb927.9.8200	Tb927.9.8200	Protein of unknown function	1	2	2	7.1	0.88194
Tb927.2.5130	Tb927.2.5130	Protein of unknown function	1	2	2	5.6	0.88196
Tb927.10.12710	Tb927.10.12710	heat+shock+protein+110,+putative	1	21	21	31.7	0.88227	1	21	21	34.4	0.92705
Tb927.6.400	Tb927.6.400	peptidase+M20/M25/M40,+putative	1	2	2	4.6	0.88238	1	4	4	14.1	0.79395
Tb927.8.650	Tb927.8.650	cation-transporting+ATPase,+putative	1	4	4	7.7	0.8826
Tb927.5.2380	Tb927.5.2380	hydrolase,+alpha/beta+fold+family,+putative	1	3	3	16.3	0.88344
Tb927.7.7300	Tb927.7.7300	ATP-dependent+DEAD/H+RNA+helicase,+putative	1	2	2	2.9	0.88386
Tb927.6.1090	Tb927.6.1090	proteasome+regulatory+ATPase+subunit+3+(RPT3)	1	2	2	9.2	0.88417	1	2	2	9.2	1.0768
Tb927.10.4640	Tb927.10.4640	eukaryotic+translation+initiation+factor+3+subunit+L,+putative	1	3	3	15.8	0.88421	1	3	3	9.6	0.91251
Tb927.11.3030	Tb927.11.3030	phosphoribosylpyrophosphate+synthetase,+putative+(PRS)	1	5	5	15.6	0.88427	1	8	8	28.3	1.0044
Tb927.10.3210	Tb927.10.3210	delta-1-pyrroline-5-carboxylate+dehydrogenase,+putative	1	17	17	38.5	0.88519	1	18	18	38.3	0.82207
Tb927.8.1990	Tb927.8.1990	peroxidoxin+(TRYP2)	1	8	8	25.2	0.88631	1	14	14	51.3	0.62466
Tb927.11.13190;Tb927.11.13090	Tb927.11.13190;Tb927.11.13090	elongation+factor+1+gamma,+putative	2	17;17	17	38.7	0.88714	2	12;12	12	28.8	1.0837
Tb927.11.8210	Tb927.11.8210	RAD50+DNA+repair-like+protein	1	5	5	5.1	0.88804
Tb927.10.5610;Tb927.8.1110	Tb927.10.5610;Tb927.8.1110	40S+ribosomal+protein+S9,+putative	2	8;8	8	41.6	0.88831	2	11;11	11	44.2	1.2277
Tb927.11.14590	Tb927.11.14590	Protein of unknown function	1	2	2	9.1	0.88885
Tb927.10.13360	Tb927.10.13360	elongation+factor+Tu,+putative	1	7	7	21.3	0.88958	1	12	12	34	0.76982
Tb927.9.15360	Tb927.9.15360	40S+ribosomal+protein+S6,+putative	1	4	4	18	0.8898	1	4	4	8	1.2889
Tb927.11.2360	Tb927.11.2360	phenylalanyl-tRNA+synthetase+(beta+subunit),+putative	1	3	3	6.4	0.89031	1	2	2	3.5	0.93432
Tb927.9.1600	Tb927.9.1600	Protein of unknown function	1	3	3	2.7	0.89072
Tb927.2.2510;Tb927.2.2520	Tb927.2.2510;Tb927.2.2520	voltage-dependent+anion-selective+channel	2	14;14	14	62.2	0.89369	2	11;11	11	39.3	0.72076
Tb927.9.4190	Tb927.9.4190	fatty+acyl+CoA+syntetase+1+(ACS1)	1	5	5	12	0.89416	1	3	3	5.3	0.78345
Tb927.4.4210	Tb927.4.4210	ATP-dependent+zinc+metallopeptidase,+putative,metallo-peptidase,+Clan+MA(E)+Family+M41	1	3	3	5.6	0.89458
Tb927.2.5800	Tb927.2.5800	sedoheptulose-1,7-bisphosphatase+(SBPase)	1	5	5	18.7	0.89516
Tb927.11.11360;Tb927.11.11370	Tb927.11.11360;Tb927.11.11370	receptor+for+activated+C+kinase+1+(RACK1)	2	17;17	17	57.9	0.89529	2	16;16	16	51.6	1.3649
Tb927.8.4500	Tb927.8.4500	eukaryotic+translation+initation+factor+4+gamma,+putative	1	5	5	10.1	0.89541	1	2	2	4.3	1.0525
Tb927.10.7440	Tb927.10.7440	MTR4+(MTR4)	1	5	5	7.7	0.89627
Tb927.4.2180	Tb927.4.2180	60S+ribosomal+protein+L35a,+putative	1	2	2	16.1	0.89678	1	8	8	40.9	1.1285
Tb927.10.8430	Tb927.10.8430	40S+ribosomal+protein+S12,+putative	1	4	4	37.3	0.89752	1	8	8	66.2	1.1441
Tb927.7.1500	Tb927.7.1500	nucleotide+binding+protein,+putative+(NBP+2)	1	4	4	14.2	0.89772
Tb05.5K5.70;Tb927.5.4420	Tb05.5K5.70;Tb927.5.4420	nucleolar+RNA+helicase+II,+putative,nucleolar+RNA+helicase+Gu,+putative,BAC+from+homologous+region+on+chr5	2	6;6	6	16.5	0.89804	2	4;4	4	11.7	1.1429
Tb927.11.3590;Tb927.11.3600	Tb927.11.3590;Tb927.11.3600	40S+ribosomal+protein+S4,+putative	2	19;19	19	54.2	0.89878	2	16;16	16	54.6	1.2796
Tb927.10.5330;Tb927.10.5340	Tb927.10.5330;Tb927.10.5340	40S+ribosomal+protein+S18,+putative	2	4;4	4	37.3	0.89923	2	13;13	13	55.6	1.2581
Tb927.11.6170	Tb927.11.6170	protein+transport+protein+SEC31,+putative,cytosolic+coat+protein,+putative	1	14	14	16.7	0.89949	1	4	4	5.8	0.87044
Tb927.11.4820;Tb927.10.14580	Tb927.11.4820;Tb927.10.14580	60S+ribosomal+protein+L17,+putative	2	5;5	5	31.9	0.89977	2	6;6	6	32.5	1.2779
Tb927.11.9610	Tb927.11.9610	eukaryotic+translation+initiation+factor+3+subunit+2,+putative+(eIF-3+beta)	1	6	6	32.5	0.89987	1	4	4	20.5	1.0005
Tb927.11.14020;Tb927.11.14000	Tb927.11.14020;Tb927.11.14000	RNA-binding+protein+(NRBD2)	2	13;12	13	43	0.90036	2	11;11	11	39.4	1.1858
Tb927.3.3310;Tb927.3.3320	Tb927.3.3310;Tb927.3.3320	60S+ribosomal+protein+L13,+putative	2	12;12	12	49.5	0.90077	2	9;9	9	37.6	1.3918
Tb927.10.5770	Tb927.10.5770	valosin-containing+protein+homolog,Transitional+endoplasmic+reticulum+ATPase,+putative+(VCP)	1	22	22	39.6	0.90113	1	18	18	32.2	0.8548
Tb927.9.10530	Tb927.9.10530	Protein of unknown function	1	4	4	5.5	0.90114
Tb927.10.12240	Tb927.10.12240	short-chain+dehydrogenase,+putative	1	5	5	24.2	0.90281	1	6	6	30.9	0.83398
Tb927.11.5290	Tb927.11.5290	mitochondrial+carrier+protein+(MCP9)	1	2	2	9.6	0.90344	1	4	4	15.2	0.69805
Tb927.8.1860	Tb927.8.1860	pitrilysin-like+metalloprotease,metallo-peptidase,+Clan+ME,+Family+M16C	1	3	3	3.5	0.90433	1	2	2	3.2	0.8052
Tb10.v4.0247;Tb927.10.6910;Tb927.10.6950	Tb10.v4.0247;Tb927.10.6910;Tb927.10.6950	s-adenosyl-L-methionine-c-24-delta-sterol-methy+lt+ransferase+a,+putative,chrX+additional,+unordered+contigs	3	9;9;9	9	38.7	0.9046	3	8;8;8	8	28.1	1.1041
Tb927.7.2240	Tb927.7.2240	Protein of unknown function	1	2	2	4.8	0.90474	1	3	3	11.8	1.0264
Tb927.3.5620	Tb927.3.5620	Protein of unknown function	1	15	15	21	0.90541	1	7	7	9.4	0.89259
Tb927.8.4230	Tb927.8.4230	Protein of unknown function	1	4	4	7.7	0.90638
Tb927.10.1490	Tb927.10.1490	Protein of unknown function	1	8	8	9.8	0.90666	1	3	3	2.8	0.78721
Tb927.5.3250	Tb927.5.3250	Protein of unknown function	1	4	4	5.6	0.90667	1	2	2	1.6	1.1529
Tb927.4.760	Tb927.4.760	gamma-adaptin+1,+putative,AP-1+adapter+complex+gamma+subunit,+putative	1	2	2	5.5	0.90706	1	2	2	4	1.0542
Tb927.6.3890	Tb927.6.3890	replication+factor+C,+subunit+2,+putative	1	3	3	14.7	0.9079
Tb11.0290;Tb11.0390;Tb927.6.4980	Tb11.0290;Tb11.0390;Tb927.6.4980	40S+ribosomal+protein+S14,+putative,chrXI+additional,+unordered+contigs+(RPS14)	3	4;4;4	4	33.3	0.90866	3	8;8;8	8	42.4	1.303
Tb927.11.1990	Tb927.11.1990	arginyl-tRNA+synthetase,+putative	1	23	23	43.4	0.90923	1	7	7	12.1	0.95615
Tb927.5.930;Tb927.5.940	Tb927.5.930;Tb927.5.940	NADH-dependent+fumarate+reductase+(FRDg)	2	48;25	48	60.7	0.91021	2	32;15	32	41.2	0.88612
Tb927.11.910	Tb927.11.910	Protein of unknown function	1	3	3	3.8	0.91022
Tb927.11.4130	Tb927.11.4130	ubiquitin-like+protein,+putative	1	3	3	9	0.91121
Tb927.11.2130	Tb927.11.2130	proteasome+regulatory+non-ATP-ase+subunit+3+(RPN3)	1	5	5	24.6	0.91255
Tb927.10.4110;Tb927.10.4120	Tb927.10.4110;Tb927.10.4120	60S+ribosomal+protein+L30+(RPL30)	2	3;3	3	40	0.91274	2	9;9	9	74.3	1.2988
Tb927.10.9430	Tb927.10.9430	phosphoribosylpyrophosphate+synthetase,+putative+(PRS)	1	3	3	8.5	0.91331
Tb927.11.6280	Tb927.11.6280	pyruvate+phosphate+dikinase+(PPDK)	1	55	55	73.9	0.91459	1	44	44	62.4	1.0346
Tb927.1.3830	Tb927.1.3830	glucose-6-phosphate+isomerase,+glycosomal+(PGI)	1	6	6	15.8	0.91476	1	4	4	12.9	0.96419
Tb927.10.16420;Tb927.10.4430	Tb927.10.16420;Tb927.10.4430	variant+surface+glycoprotein,+fragment	2	2;2	2	5.4	0.9165
Tb927.8.6390	Tb927.8.6390	lysophospholipase,+putative,alpha/beta+hydrolase,+putative+(TbLysoPLA)	1	10	10	54.3	0.91682	1	13	13	59.3	0.6679
Tb927.7.7210	Tb927.7.7210	Protein of unknown function	1	2	2	4.5	0.91718
Tb927.8.5880	Tb927.8.5880	eukaryotic+translation+initiation+factor+1A,+putative	1	3	3	18.6	0.91832	1	6	6	36	0.95642
Tb927.10.4560;Tb927.10.4570	Tb927.10.4560;Tb927.10.4570	elongation+factor+2	2	67;67	67	76	0.91833	2	49;49	49	62.5	1.0442
Tb927.11.10910;Tb927.11.10790	Tb927.11.10910;Tb927.11.10790	40S+ribosomal+protein+SA,+putative	2	8;8	8	25.6	0.91895	2	7;7	7	23.5	1.3719
Tb927.10.8910	Tb927.10.8910	nucleoporin,+putative+(Nup181)	1	3	3	3.3	0.91916
Tb927.10.3260	Tb927.10.3260	Long-chain-fatty-acid--CoA+ligase+5+(EC+6.2.1.3)+(Long-chain+acyl-CoA+synthetase+5)+(LACS+5),+putative	1	7	7	13.9	0.91918
Tb927.9.15150;Tb927.9.15110	Tb927.9.15150;Tb927.9.15110	unspecified+product	2	13;13	13	43.2	0.91928	2	9;9	9	25	1.349
Tb927.11.11080	Tb927.11.11080	Nucleoporin+(TbNup149)	1	4	4	13.8	0.91948	1	2	2	8.3	1.012
Tb927.2.3780	Tb927.2.3780	translation+initiation+factor+IF-2,+putative	1	10	10	18.1	0.92153	1	5	5	9.5	0.86928
Tb927.1.3310	Tb927.1.3310	Protein of unknown function	1	5	5	21.8	0.92173	1	7	7	34.9	1.0029
Tb927.4.1850	Tb927.4.1850	Protein of unknown function	1	2	2	6.2	0.92184
Tb927.8.5220	Tb927.8.5220	Protein of unknown function	1	2	2	3.5	0.92228
Tb927.7.5180;Tb927.7.5170	Tb927.7.5180;Tb927.7.5170	60S+ribosomal+protein+L23a,+putative	2	5;5	5	25.5	0.92231	2	10;10	10	34.5	1.2889
Tb927.10.560	Tb927.10.560	40S+ribosomal+proteins+S11,+putative	1	1	1	6.9	0.92309	1	1	1	6.9	1.2201
Tb927.11.2060;Tb927.11.2050	Tb927.11.2060;Tb927.11.2050	60S+acidic+ribosomal+subunit+protein,+putative	2	21;21	21	86.1	0.92335	2	11;11	11	42	1.3764
Tb927.6.2230	Tb927.6.2230	RGG+protein	1	3	3	5.3	0.92374
Tb927.9.4080	Tb927.9.4080	Protein of unknown function	1	7	7	6.7	0.92392	1	3	3	4.3	0.78514
Tb927.7.3050	Tb927.7.3050	Protein of unknown function	1	6	6	9.5	0.92417
Tb927.9.5150	Tb927.9.5150	ribosomal+protein+S6,+putative,NHP2/RS6-like+protein+(NHP2)	1	2	2	27	0.92421	1	3	3	34.9	0.92827
Tb927.7.2500	Tb927.7.2500	proteasome+regulatory+ATPase+subunit+1	1	3	3	11.7	0.92443
Tb927.10.14700	Tb927.10.14700	Protein of unknown function	1	2	2	7.3	0.92527	1	3	3	10.8	1.2883
Tb927.10.8020	Tb927.10.8020	prolyl+oligopeptidase,+putative,serine+peptidase+clan+SC,+family+S9A,+putative+(POP)	1	13	13	33.1	0.9254	1	9	9	19.3	0.7056
Tb927.10.16100	Tb927.10.16100	FK506-binding+protein+(FKBP)-type+peptidyl-prolyl+isomerase,+putative	1	4	4	15.3	0.92569	1	5	5	21.6	1.3207
Tb927.11.11540	Tb927.11.11540	DNA+topoisomerase+II,+putative+(TOP2)	1	3	3	3.1	0.92593
Tb927.11.8200	Tb927.11.8200	ribosomal+protein+S26,+putative	1	2	2	25.2	0.92617	1	5	5	45	1.3507
Tb927.10.14600;Tb927.10.14710	Tb927.10.14600;Tb927.10.14710	40S+ribosomal+protein+S2,+putative+(RPS2)	2	14;14	14	46.6	0.92723	2	17;17	17	56.4	1.3696
Tb927.3.1590	Tb927.3.1590	mitochondrial+RNA+binding+complex+1+subunit+(MRB1590)	1	7	7	17.4	0.92749	1	2	2	4.3	0.89145
Tb927.10.10830	Tb927.10.10830	RGG2+(RGG2)	1	2	2	10	0.92849
Tb927.11.900	Tb927.11.900	isocitrate+dehydrogenase,+putative+(IDH)	1	4	4	13.8	0.92865
Tb927.7.1040;Tb927.7.1050	Tb927.7.1040;Tb927.7.1050	40S+ribosomal+protein+S16,+putative	2	3;3	3	24.8	0.92868	2	7;7	7	39.6	1.1704
Tb927.8.1510	Tb927.8.1510	ATP-dependent+DEAD/H+RNA+helicase,+putative	1	5	5	13.9	0.92928	1	4	4	12	1.5294
Tb927.10.8870	Tb927.10.8870	Protein of unknown function	1	2	2	12.8	0.9296
Tb927.10.14950	Tb927.10.14950	RNA+binding+protein,+putative,zinc+finger+protein+family+member,+putative+(ZC3H40)	1	7	7	26.9	0.92977	1	3	3	11.6	0.95589
Tb927.4.3590;Tb927.4.3570	Tb927.4.3590;Tb927.4.3570	translation+elongation+factor+1-beta,+putative	2	14;10	14	50.2	0.92983	2	9;7	9	36.8	0.99525
Tb927.11.13920	Tb927.11.13920	kinesin-II+85+Kd+subunit,+putative	1	6	6	9.6	0.93062
Tb927.7.2400	Tb927.7.2400	tyrosyl-tRNA+synthetase,+putative	1	3	3	12.5	0.9308	1	3	3	11.8	1.0519
Tb927.6.1990	Tb927.6.1990	Protein of unknown function	1	3	3	16.7	0.93082	1	2	2	10.5	0.99116
Tb927.2.4400	Tb927.2.4400	Protein of unknown function	1	2	2	2.3	0.93083
Tb927.2.2460	Tb927.2.2460	ubiquitin-conjugating+enzyme+E2,+putative	1	2	2	15.7	0.93116
Tb927.6.1520	Tb927.6.1520	aquaporin+3,+putative+(AQP1)	1	3	3	19.6	0.93129	1	3	3	13.7	0.47918
Tb927.10.8170	Tb927.10.8170	nuclear+pore+complex+protein+(NUP155),+putative,nucleoporin,+putative	1	13	13	13.7	0.9316
Tb927.7.210	Tb927.7.210	proline+dehydrogenase	1	11	11	27	0.93177	1	4	4	12.9	0.71755
Tb10.v4.0045;Tb927.10.4310	Tb10.v4.0045;Tb927.10.4310	prohibitin,+putative,chrX+additional,+unordered+contigs	2	11;11	11	51.9	0.93246	2	11;11	11	53.2	0.88796
Tb927.10.1100;Tb927.6.4690	Tb927.10.1100;Tb927.6.4690	60S+ribosomal+protein+L9,+putative	2	7;5	7	29.6	0.93263	2	9;7	9	45	1.2438
Tb927.11.4300;Tb927.10.9880	Tb927.11.4300;Tb927.10.9880	60S+ribosomal+protein+L18,+putative+(RPL18)	2	4;4	4	21.8	0.93303	2	8;8	8	40.4	1.3034
Tb927.10.12890	Tb927.10.12890	bifunctional+aminoacyl-tRNA+synthetase,+putative	1	18	18	30.2	0.93315	1	11	11	20.7	0.87259
Tb927.8.4810	Tb927.8.4810	prohibitin+1+(PHB1)	1	7	7	27.8	0.93411	1	8	8	29.2	0.79364
Tb927.10.3940;Tb927.10.3930	Tb927.10.3940;Tb927.10.3930	40S+ribosomal+protein+S3A,+putative	2	14;13	14	41	0.93422	2	16;15	16	52.3	1.3508
Tb927.2.2440	Tb927.2.2440	proteasome+regulatory+non-ATPase+subunit+6+(RPN6)	1	4	4	13.6	0.93426	1	4	4	11.5	0.829
Tb927.11.3970	Tb927.11.3970	Protein of unknown function	1	2	2	4	0.93477	1	3	3	7	0.95632
Tb927.9.14000;Tb927.8.6030	Tb927.9.14000;Tb927.8.6030	60S+ribosomal+protein+L12,+putative	2	3;3	3	13.7	0.93481	2	2;2	2	12.3	1.2697
Tb927.8.1330;Tb927.8.1340	Tb927.8.1330;Tb927.8.1340	60S+ribosomal+protein+L7a,+putative	2	14;14	14	43.5	0.9358	2	14;14	14	42.4	1.3393
Tb927.11.1890	Tb927.11.1890	Protein of unknown function	1	9	9	36.2	0.93586	1	4	4	18.7	0.99504
Tb927.10.14780	Tb927.10.14780	protein+kinase,+putative,mitogen-activated+protein+kinase+kinase+kinase,+putative	1	6	6	39.8	0.93588	1	4	4	26.8	0.86341
Tb927.3.3630	Tb927.3.3630	elongation+factor+ts,+putative+(EF-TS)	1	3	3	21.9	0.93624
Tb927.8.4220	Tb927.8.4220	Protein of unknown function	1	2	2	12.4	0.93657
Tb927.9.9730	Tb927.9.9730	Protein of unknown function	1	2	2	8.3	0.9368
Tb927.2.2940	Tb927.2.2940	Protein of unknown function	1	2	2	14	0.93695
Tb927.10.5840	Tb927.10.5840	translation+elongation+factor+1-beta,+putative	1	8	8	51.2	0.93813	1	5	5	28.9	0.9334
Tb927.4.1270	Tb927.4.1270	ruvB-like+DNA+helicase,+putative	1	3	3	10.9	0.93842	1	7	7	24.2	1.1167
Tb927.6.600	Tb927.6.600	CCR4+associated+factor,+putative+(CAF1)	1	5	5	26.8	0.93896	1	4	4	17.1	0.91947
Tb927.9.8070;Tb927.9.8420	Tb927.9.8070;Tb927.9.8420	60S+ribosomal+protein+L10,+putative,QM-like+protein+(QM)	2	7;7	7	33.3	0.93942	2	14;14	14	50.2	1.3403
Tb927.10.14930	Tb927.10.14930	zinc+finger+protein+family+member,+putative+(ZC3H39)	1	2	2	11.2	0.94015	1	4	4	23.2	0.92496
Tb927.11.16280;Tb927.5.1110	Tb927.11.16280;Tb927.5.1110	60S+ribosomal+protein+L2,+putative,60S+ribosomal+protein+L8,+putative	2	8;8	8	33.8	0.94061	2	6;6	6	31.2	1.3728
Tb927.10.7500	Tb927.10.7500	fibrillarin+(NOP1)	1	2	2	9	0.94074	1	6	6	28	0.91537
Tb927.11.14130;Tb927.10.3840	Tb927.11.14130;Tb927.10.3840	ribosomal+protein+L18,+putative	2	8;8	8	35.8	0.94096	2	9;9	9	35.8	1.1858
Tb927.6.2360;Tb927.6.2300	Tb927.6.2360;Tb927.6.2300	adenosine+kinase,+putative	2	5;4	5	20.9	0.94228
Tb927.3.2150	Tb927.3.2150	protein+phosphatase+2C,+putative	1	2	2	5.2	0.94237	1	2	2	8.3	0.81475
Tb927.8.1960	Tb927.8.1960	Protein of unknown function	1	2	2	4.6	0.94278	1	2	2	5.5	1.3192
Tb10.v4.0260;Tb927.5.4810	Tb10.v4.0260;Tb927.5.4810	variant+surface+glycoprotein+(VSG,+pseudogene),+putative,chrX+additional,+unordered+contig	2	2;1	2	4.2	0.94336
Tb927.8.1170;Tb927.8.1190	Tb927.8.1170;Tb927.8.1190	Protein of unknown function	2	9;9	9	30.8	0.94397	2	8;8	8	34.1	1.1876
Tb927.11.6420	Tb927.11.6420	Protein of unknown function	1	4	4	4.3	0.94502
Tb927.7.6770	Tb927.7.6770	Protein of unknown function	1	2	2	36.1	0.94542	1	8	8	75.3	0.86248
Tb927.9.11850	Tb927.9.11850	structural+maintenance+of+chromosome+1,+putative+(SMC1)	1	7	7	7	0.94569
Tb927.9.3990;Tb927.9.3920	Tb927.9.3990;Tb927.9.3920	ribosomal+protein+S7,+putative	2	6;4	6	24.8	0.94594	2	10;8	10	37.1	1.3164
Tb927.7.1740;Tb927.7.1750;Tb927.7.1730	Tb927.7.1740;Tb927.7.1750;Tb927.7.1730	60S+ribosomal+protein+L7,+putative	3	12;12;12	12	44.4	0.94629	3	11;11;11	11	40.1	1.3339
Tb927.10.5360;Tb927.10.5370	Tb927.10.5360;Tb927.10.5370	40S+ribosomal+protein+S10,+putative	2	5;5	5	37.8	0.94631	2	13;13	13	54.7	1.1553
Tb927.6.4440	Tb927.6.4440	Protein of unknown function	1	12	12	55.4	0.9477	1	5	5	26.4	1.5837
Tb927.11.5020	Tb927.11.5020	Protein of unknown function	1	2	2	2.2	0.94772
Tb927.10.8270;Tb927.10.8290	Tb927.10.8270;Tb927.10.8290	eukaryotic+translation+initiation+factor+3+subunit+8,+putative	2	6;6	6	10.9	0.94994	2	8;8	8	14.3	1.2838
Tb927.8.6200	Tb927.8.6200	tubulin+folding+cofactor+D,+putative	1	3	3	3.7	0.95013
Tb927.4.5020;Tb927.8.7400	Tb927.4.5020;Tb927.8.7400	RNA+polymerase+IIA+largest+subunit+(RPB1)	2	5;5	5	4.3	0.95425	2	2;2	2	1.5	0.96025
Tb927.11.6630	Tb927.11.6630	3-methylcrotonoyl-CoA+carboxylase+beta+subunit,+putative	1	3	3	7.7	0.95461
Tb927.9.9290	Tb927.9.9290	Polyadenylate-binding+protein+1+(Poly(A)-binding+protein+1)+(PABP+1)+(PABP1)	1	17	17	36.4	0.95556	1	7	7	23.3	0.95748
Tb927.9.7590;Tb927.9.7620	Tb927.9.7590;Tb927.9.7620	60S+ribosomal+protein+L11,+putative	2	2;2	2	12.4	0.95614	2	4;4	4	16.5	1.3142
Tb927.7.5000;Tb927.7.5020	Tb927.7.5000;Tb927.7.5020	60S+ribosomal+protein+L19,+putative	2	6;6	6	18.1	0.95667	2	6;6	6	15	1.2711
Tb927.9.8100;Tb927.9.8130	Tb927.9.8100;Tb927.9.8130	nascent+polypeptide+associated+complex+subunit,+putative	2	9;9	9	88.3	0.95817	2	7;7	7	68.6	1.4951
Tb927.6.4740	Tb927.6.4740	importin-alpha+re-exporter+protein,+putative,cellular+apoptosis+susceptibility+protein,+putative	1	8	8	12.5	0.95894	1	4	4	5.3	1.0963
Tb927.10.1080;Tb927.10.1090	Tb927.10.1080;Tb927.10.1090	40S+ribosomal+protein+S23,+putative+(RPS23)	2	2;2	2	26.6	0.95995	2	2;2	2	16.1	0.93312
Tb927.3.1380	Tb927.3.1380	ATP+synthase+beta+chain,+mitochondrial+precursor,ATP+synthase+F1,+beta+subunit	1	28	28	49.9	0.95995	1	25	25	63	0.88048
Tb927.10.5620	Tb927.10.5620	fructose-bisphosphate+aldolase,+glycosomal+(ALD)	1	23	23	57.8	0.96136	1	23	23	54.3	1.0312
Tb927.7.1910	Tb927.7.1910	pyridoxal+phosphate+containing+glycine+decarboxylase,+putative+(GCVP)	1	3	3	6.1	0.96218
Tb927.10.3500	Tb927.10.3500	RNA-binding+protein,+putative+(RBSR4)	1	4	4	5.6	0.96278	1	3	3	4.4	1.0126
Tb927.8.3530	Tb927.8.3530	glycerol-3-phosphate+dehydrogenase+[NAD+],+glycosomal	1	24	24	76.3	0.96279	1	15	15	44.6	0.72372
Tb927.11.4910	Tb927.11.4910	predicted+ankyrin+repeat+family+protein	1	6	6	20.9	0.96396	1	3	3	9.4	0.8967
Tb927.8.2740	Tb927.8.2740	mitochondrial+RNA+binding+protein+(TbRBP38)	1	5	5	28.7	0.96433	1	5	5	24.3	0.96378
Tb927.5.2080	Tb927.5.2080	guanosine+monophosphate+reductase,+putative	1	3	3	10.4	0.96477	1	8	8	29.5	0.84151
Tb927.4.470	Tb927.4.470	snoRNP+protein+GAR1,+putative	1	3	3	24.5	0.96486	1	2	2	16.2	1.1253
Tb927.7.6090	Tb927.7.6090	Protein of unknown function	1	16	16	25.7	0.96576	1	10	10	15	1.1968
Tb927.11.16730	Tb927.11.16730	dihydrolipoyl+dehydrogenase+(GCVL-2)	1	13	13	34.4	0.96632	1	19	19	52.4	0.95727
Tb927.11.10960	Tb927.11.10960	Protein of unknown function	1	3	3	8.3	0.9668
Tb927.6.720;Tb927.11.11230	Tb927.6.720;Tb927.11.11230	40S+ribosomal+protein+L14,+putative	2	3;2	3	20.6	0.96693	2	8;7	8	29.1	1.3152
Tb927.6.3650	Tb927.6.3650	ADP-ribosylation+factor,+putative	1	4	4	24	0.967	1	9	9	55.2	0.90218
Tb927.10.1390	Tb927.10.1390	hypoxanthine-guanine+phosphoribosyltransferase,+putative	1	4	4	22.6	0.97015	1	11	11	64.1	0.82576
Tb927.10.1060	Tb927.10.1060	T-complex+protein+1,+delta+subunit,+putative+(TCP-1-delta)	1	13	13	32.1	0.97113	1	16	16	37.3	1.1687
Tb927.11.3240	Tb927.11.3240	T-complex+protein+1,+zeta+subunit,+putative+(TCP-1-zeta)	1	10	10	21.7	0.97133	1	14	14	34.7	1.2406
Tb927.2.4230	Tb927.2.4230	NUP-1+protein,+putative	1	14	14	39.9	0.97222	1	2	2	13.2	1.1012
Tb927.10.3520;Tb927.1.1560;Tb927.11.8350	Tb927.10.3520	protease+regulatory+ATPase+subunit+4+(RPT4)	3	6;0;0	6	20.6	0.9727
Tb927.10.12510	Tb927.10.12510	P-type+H+-ATPase,+putative	1	3	3	3.9	0.97281	1	2	2	3.8	0.55974
Tb927.6.4370	Tb927.6.4370	eukaryotic+translation+initiation+factor+3+subunit+7-like+protein	1	5	5	21.5	0.97304	1	2	2	4.1	1.1675
Tb927.10.15530	Tb927.10.15530	ABC+transport+system+ATP-binding+protein,+putative	1	5	5	11.6	0.97353
Tb927.10.2290	Tb927.10.2290	chaperone+protein+DNAj,+putative	1	2	2	7.7	0.97456
Tb927.11.13180	Tb927.11.13180	Protein of unknown function	1	10	10	26.8	0.97497	1	8	8	25	0.89555
Tb927.11.11330	Tb927.11.11330	heat+shock+protein+70	1	43	43	58	0.97514	2	40;9	40	59.3	1.0444
Tb927.5.1460	Tb927.5.1460	Protein of unknown function	1	4	4	13.2	0.97521
Tb927.8.6440	Tb927.8.6440	RNA-binding+protein,+putative+(RPB20)	1	2	2	11.4	0.97529	1	4	4	33.7	1.1136
Tb927.10.14320	Tb927.10.14320	Protein of unknown function	1	7	7	10.8	0.97579
Tb927.7.710	Tb927.7.710	heat+shock+70+kDa+protein,+putative+(HSP70)	1	16	16	33	0.97598	1	15	15	35.8	0.93012
Tb927.5.3170	Tb927.5.3170	ribose-phosphate+pyrophosphokinase,+putative+(PRPS5)	1	4	4	19.3	0.97834	1	3	3	10.4	1.0378
Tb927.1.2670	Tb927.1.2670	flagellar+protein+PF16	1	5	5	14.8	0.9813	1	8	8	23.2	1.144
Tb927.10.13730	Tb927.10.13730	60S+ribosomal+protein+L7,+putative	1	2	2	7.7	0.98215
Tb927.11.16480	Tb927.11.16480	enoyl-CoA+hydratase/isomerase+family+protein,+putative	1	11	11	43.4	0.98279	1	7	7	27.6	0.75988
Tb927.10.2560	Tb927.10.2560	mitochondrial+malate+dehydrogenase+(mMDH)	1	17	17	65.7	0.98396	1	12	12	46.2	0.68051
Tb927.7.4290	Tb927.7.4290	Protein of unknown function	1	2	2	8.8	0.98435
Tb927.10.8650	Tb927.10.8650	Protein of unknown function	1	4	4	18.1	0.98519
Tb927.10.9190	Tb927.10.9190	isoleucyl-tRNA+synthetase,+putative+(IleRS)	1	34	34	35.7	0.98571	1	19	19	17.6	0.95202
Tb927.3.3890	Tb927.3.3890	Protein of unknown function	1	2	2	7.8	0.9859
Tb927.3.1680	Tb927.3.1680	Protein of unknown function	1	13	13	58.2	0.98656	1	9	9	33.6	1.3176
Tb927.9.13970	Tb927.9.13970	Protein of unknown function	1	5	5	20.6	0.98722
Tb927.11.15430	Tb927.11.15430	U5+small+nuclear+ribonucleoprotein+component,+putative,U5+snrnp-specific+protein,+putative	1	3	3	4.5	0.98765
Tb927.11.980	Tb927.11.980	Nucleoporin+(TbNup158)	1	14	14	13.1	0.98804	1	5	5	4.9	1.0124
Tb927.10.2530	Tb927.10.2530	adenylate+kinase,+putative	1	2	2	14.9	0.98861	1	7	7	35.6	0.80932
Tb927.10.9840	Tb927.10.9840	chaperone+protein+DNAj,+putative	1	2	2	8.8	0.98901	1	2	2	9.5	1.0031
Tb927.11.1900	Tb927.11.1900	T-complex+protein+1,+beta+subunit,+putative	1	14	14	33.6	0.99032	1	26	26	64.3	1.2599
Tb927.4.3810	Tb927.4.3810	DNA-directed+RNA+polymerase+II+subunit+2,+putative,RNA+polymerase+subunit,+putative+(RPB2)	1	14	14	18.1	0.99065
Tb927.7.7420;Tb927.7.7430	Tb927.7.7420;Tb927.7.7430	ATP+synthase+alpha+chain,+mitochondrial+precursor,ATP+synthase+F1,+alpha+subunit	2	15;15	15	36	0.99149	2	13;13	13	26.5	0.81309
Tb927.10.5220	Tb927.10.5220	Protein of unknown function	1	3	3	13.4	0.99226
Tb927.11.740	Tb927.11.740	eukaryotic+translation+initiation+factor+5a,+putative+(eIF-5A)	1	7	7	47	0.99247	1	10	10	72.9	1.2543
Tb927.7.7410	Tb927.7.7410	oxidoreductase,+putative	1	3	3	13.4	0.99458	1	3	3	13.4	0.93419
Tb927.9.1770	Tb927.9.1770	Protein of unknown function	1	2	2	1.4	0.9956
Tb927.5.3260	Tb927.5.3260	Protein of unknown function	1	3	3	4.7	0.99614
Tb927.5.4170;Tb927.5.4180;Tb927.5.4190;Tb927.5.4200;Tb927.5.4210;Tb927.5.4220;Tb927.5.4230;Tb927.5.4240;Tb927.5.4250;Tb927.5.4260;Tb927.2.2670	Tb927.5.4170;Tb927.5.4180;Tb927.5.4190;Tb927.5.4200;Tb927.5.4210;Tb927.5.4220;Tb927.5.4230;Tb927.5.4240;Tb927.5.4250;Tb927.5.4260	histone+H4,+putative	11	5;5;5;5;5;5;5;5;5;5;2	5	44	0.99621	10	8;8;8;8;8;8;8;8;8;8	8	33	1.4342
Tb927.11.16080	Tb927.11.16080	Protein of unknown function	1	2	2	7.8	0.99754	1	3	3	13.7	0.92867
Tb927.9.15460	Tb927.9.15460	calcium+motive+p-type+ATPase,+putative	1	12	12	21.8	0.99788	1	6	6	8.8	0.6361
Tb927.9.12300	Tb927.9.12300	replication+factor+C,+subunit+3,+putative	1	4	4	22.4	0.99858
Tb927.11.6610	Tb927.11.6610	Protein of unknown function	1	3	3	11.7	1.0004	1	7	7	31	0.98529
Tb927.11.7020	Tb927.11.7020	proteasome+alpha+7+subunit,+putative+(PSA4)	1	2	2	18.6	1.0013	1	7	7	36	0.91604
Tb927.6.1950	Tb927.6.1950	Protein of unknown function	1	2	2	5.1	1.0019
Tb927.11.10560	Tb927.11.10560	eukaryotic+translation+initation+factor+4+gamma,+putative	1	4	4	7.3	1.0023	1	4	4	7.6	1.0399
Tb927.10.4980	Tb927.10.4980	ubiquitin-like+protein+DSK2,+putative+(DSK2)	1	2	2	9.9	1.0024	1	2	2	8.6	0.96036
Tb927.7.2360	Tb927.7.2360	N-acetyltransferase,+putative	1	5	5	24.4	1.0027	1	5	5	22.7	1.1037
Tb927.10.7350	Tb927.10.7350	Protein of unknown function	1	2	2	1.9	1.0039
Tb927.10.9650	Tb927.10.9650	Protein of unknown function	1	6	6	7.3	1.0041	1	2	2	2.6	0.97983
Tb927.11.2260	Tb927.11.2260	eukaryotic+translation+initiation+factor+4e,+putative+(eIF4E)	1	3	3	21.5	1.0049	1	3	3	16.3	1.1068
Tb927.3.3180	Tb927.3.3180	Nucleoporin+(TbNup98)	1	4	4	31.9	1.0077	1	3	3	31	1.1069
Tb927.11.11770	Tb927.11.11770	eukaryotic+translation+initiation+factor+4e,+putative	1	2	2	8.4	1.0078
Tb927.11.15910;Tb927.11.15020	Tb927.11.15910;Tb927.11.15020	iron+superoxide+dismutase	2	6;3	6	47.5	1.008	1	3	3	22.7	0.71037
Tb927.6.4210	Tb927.6.4210	aldehyde+dehydrogenase,+putative+(ALDH)	1	5	5	16.3	1.0093	1	2	2	4.9	0.94402
Tb927.11.11590	Tb927.11.11590	eukaryotic+translation+initiation+factor,+putative	1	6	6	22	1.0101	1	5	5	19.6	1.391
Tb927.11.7600	Tb927.11.7600	Protein of unknown function	1	4	4	17.2	1.0101
Tb927.10.14550	Tb927.10.14550	ATP-dependent+DEAD/H+RNA+helicase,+putative	1	12	12	31.4	1.0104	1	10	10	21.1	1.0698
Tb927.2.5060	Tb927.2.5060	GTP+binding+protein,+putative	1	6	6	26.1	1.0106	1	6	6	23.4	1.2587
Tb927.11.14730	Tb927.11.14730	metalloprotease,+putative,cell+division+protein+FtsH+homologue,+putative	1	4	4	8.6	1.0117
Tb927.6.4990	Tb927.6.4990	ATP+synthase,+epsilon+chain,+putative	1	5	5	39	1.0122	1	10	10	53.3	0.74307
Tb927.8.4930	Tb927.8.4930	Protein of unknown function	1	2	2	15.1	1.0123	1	2	2	9.2	0.76821
Tb927.8.3710	Tb927.8.3710	Protein of unknown function	1	4	4	12.2	1.013
Tb927.3.3900	Tb927.3.3900	carnitine+O-palmitoyltransferase+II,+putative+(CPT+II)	1	13	13	29.8	1.0133	1	12	12	29.5	0.7704
Tb927.3.3190	Tb927.3.3190	serine/threonine-protein+kinase,+putative,protein+kinase,+putative	1	3	3	14.7	1.0138	1	6	6	19.3	0.9189
Tb927.4.2000	Tb927.4.2000	ruvB-like+DNA+helicase,+putative,ATP-dependent+DNA+helicase,+putative	1	4	4	10.8	1.0142	1	5	5	14.8	0.98686
Tb927.10.10460;Tb927.10.10470;Tb927.10.10480;Tb927.10.10490;Tb927.10.10500;Tb927.10.10510;Tb927.10.10520;Tb927.10.10530;Tb927.10.10540;Tb927.10.10550;Tb927.10.10560;Tb927.10.10570;Tb927.10.10580;Tb927.10.10590	Tb927.10.10460;Tb927.10.10470;Tb927.10.10480;Tb927.10.10490;Tb927.10.10500;Tb927.10.10510;Tb927.10.10520;Tb927.10.10530;Tb927.10.10540;Tb927.10.10550;Tb927.10.10560;Tb927.10.10570;Tb927.10.10580;Tb927.10.10590	histone+H2B,+putative	14	5;5;5;5;5;5;5;5;5;5;5;5;5;5	5	45.5	1.015	14	5;5;5;5;5;5;5;5;5;5;5;5;5;5	5	44.6	1.2515
Tb927.4.1080	Tb927.4.1080	V-type+ATPase,+A+subunit,+putative	1	5	5	13.1	1.0151	1	3	3	8.7	0.97107
Tb927.7.2710	Tb927.7.2710	NADH-cytochrome+b5+reductase,+putative	1	2	2	11.1	1.0164	1	7	7	35.2	0.8686
Tb927.10.4000	Tb927.10.4000	methylglutaconyl-CoA+hydratase,+mitochondrial+precursor,+putative	1	2	2	15.2	1.0168	1	5	5	28.2	0.88059
Tb927.9.2450	Tb927.9.2450	electon+transport+protein+SCO1/SCO2,+putative	1	2	2	11.5	1.0185
Tb927.1.3200	Tb927.1.3200	SGT1-like+protein,+putative	1	3	3	33.5	1.019	1	5	5	32.1	1.4478
Tb927.6.2790	Tb927.6.2790	L-threonine+3-dehydrogenase,+putative	1	33	33	91	1.0194
Tb927.9.5190	Tb927.9.5190	proliferative+cell+nuclear+antigen+(PCNA),+putative	1	13	13	52.7	1.0207	1	9	9	39.4	0.99196
Tb927.11.9920	Tb927.11.9920	polyubiquitin,+putative	1	6	6	72.3	1.0224	1	4	4	48.6	0.64124
Tb927.9.8520	Tb927.9.8520	Protein of unknown function	1	3	3	13.6	1.0229
Tb927.10.2770	Tb927.10.2770	eukaryotic+translation+initiation+factor+5,+putative	1	10	10	29.8	1.0235	1	10	10	29.6	1.3076
Tb927.11.2410	Tb927.11.2410	Protein of unknown function	1	12	12	61.3	1.025	1	9	9	47.3	0.7813
Tb927.7.2390	Tb927.7.2390	Protein of unknown function	1	6	6	9.3	1.0251	1	4	4	6.8	1.1249
Tb927.5.3120	Tb927.5.3120	eukaryotic+translation+initiation+factor+2+beta+subunit,+putative	1	2	2	5.8	1.0258	1	2	2	5.4	1.5044
Tb927.11.3980	Tb927.11.3980	mitochondrial+processing+peptidase+alpha+subunit,+putative,metallo-peptidase,+Clan+ME,+Family+M16	1	12	12	30.3	1.0267	1	15	15	34	0.99546
Tb927.10.12500	Tb927.10.12500	P-type+H+-ATPase,+putative	1	11	11	18.6	1.0268	1	5	5	4.9	0.6297
Tb927.1.2430;Tb927.1.2450;Tb927.1.2470;Tb927.1.2490;Tb927.1.2510;Tb927.1.2530;Tb927.1.2550	Tb927.1.2430;Tb927.1.2450;Tb927.1.2470;Tb927.1.2490;Tb927.1.2510;Tb927.1.2530;Tb927.1.2550	histone+H3,+putative	7	3;3;3;3;3;3;3	3	19.5	1.028	7	2;2;2;2;2;2;2	2	9.8	1.1556
Tb927.3.3130	Tb927.3.3130	Protein of unknown function	1	17	17	16.9	1.0292	1	12	12	9.9	1.119
Tb927.11.3260	Tb927.11.3260	mitochondrial+DNA+polymerase+I+protein+D,+putative+(POLID)	1	2	2	1.5	1.0292
Tb927.10.15390	Tb927.10.15390	kinesin,+putative	1	2	2	2.7	1.0294
Tb927.11.260	Tb927.11.260	predicted+WD40+repeat+protein+(PIFTF6)	1	4	4	5.6	1.0299
Tb927.10.2900	Tb927.10.2900	importin+beta-1+subunit,+putative	1	4	4	7.6	1.03	1	5	5	7.9	1.0825
Tb927.9.12320	Tb927.9.12320	cystathione+gamma+lyase,+putative	1	8	8	25.4	1.0306	1	5	5	14.2	0.99443
Tb927.9.12510	Tb927.9.12510	ATP-dependent+DEAD/H+RNA+helicase,+putative+(DED1)	1	6	6	13.9	1.0307	1	11	11	20.3	1.1864
Tb927.11.16030	Tb927.11.16030	proteasome+regulatory+non-ATP-ase+subunit+7+(RPN7)	1	3	3	17.3	1.031
Tb927.2.820	Tb927.2.820	retrotransposon+hot+spot+protein+(RHS,+pseudogene),+putative,retrotransposon+hot+spot+protein+1+(RHS1),+interrupted	1	7	7	20.7	1.0321	1	4	4	11.6	1.0777
Tb927.3.1030	Tb927.3.1030	RNA-binding+protein+(RPB28)	1	7	7	23.2	1.0323	1	8	8	35.6	1.7949
Tb927.7.7050	Tb927.7.7050	Protein of unknown function	1	3	3	5.8	1.0332
Tb927.6.2740	Tb927.6.2740	pyridoxal+kinase+(pdxK)	1	15	15	66.7	1.0337	1	13	13	51.3	0.90989
Tb927.11.15990	Tb927.11.15990	nucleoporin+Nup109+(TbNup109)	1	4	4	5	1.034
Tb927.10.16270;Tb927.10.4450	Tb927.10.16270;Tb927.10.4450	variant+surface+glycoprotein,+fragment	2	2;2	2	9.7	1.0344	2	9;9	9	40.5	1.0536
Tb927.6.1880	Tb927.6.1880	aspartyl-tRNA+synthetase,+putative	1	7	7	20.5	1.0365	1	8	8	20.2	0.96618
Tb927.9.4680	Tb927.9.4680	ATP-dependent+DEAD+box+helicase,+putative	1	19	19	61.9	1.0406	1	16	16	55.2	1.3133
Tb927.5.3400	Tb927.5.3400	calcium-translocating+P-type+ATPase,calcium+pump	1	13	13	21.6	1.0407	1	6	6	10.4	0.92957
Tb927.7.4500	Tb927.7.4500	Protein of unknown function	1	4	4	11.6	1.0415	1	3	3	11	1.0698
Tb927.10.8190	Tb927.10.8190	T-complex+protein+1,+theta+subunit,+putative,CCT-theta,+putative+(TCP-1-theta)	1	19	19	44.3	1.042	1	13	13	29.4	1.213
Tb927.10.1890	Tb927.10.1890	calpain,+putative,cysteine+peptidase,+Clan+CA,+family+C2,+putative	1	3	3	2.3	1.0427
Tb927.9.2580	Tb927.9.2580	deoxyhypusine+hydroxylase,+putative	1	2	2	7.3	1.0429
Tb927.3.3560	Tb927.3.3560	Protein of unknown function	1	5	5	12.2	1.0438	1	3	3	7.7	1.0512
Tb927.6.4590	Tb927.6.4590	glutamyl-tRNA+synthetase,+putative	1	6	6	13.7	1.0439	1	6	6	15.8	1.0025
Tb927.7.4450	Tb927.7.4450	Protein of unknown function	1	3	3	4.6	1.0442
Tb927.9.10310	Tb927.9.10310	mitochondrial+carrier+protein+(MCP11)	1	10	10	45.1	1.0461	1	7	7	25.9	0.84153
Tb927.10.2650	Tb927.10.2650	Protein of unknown function	1	3	3	3.6	1.0461
Tb927.10.15360	Tb927.10.15360	Protein of unknown function	1	2	2	1.4	1.0462
Tb927.11.16970	Tb927.11.16970	protein+phosphatase+4,+putative	1	4	4	20.8	1.0466	1	3	3	13.9	0.93255
Tb927.7.3500	Tb927.7.3500	glutathione-S-transferase/glutaredoxin,+putative	1	10	10	40.4	1.0477	1	4	4	22.1	0.72863
Tb927.4.410	Tb927.4.410	CAF+40+(CAF40)	1	3	3	17.4	1.05	1	6	6	25.3	1.1936
Tb927.11.7380	Tb927.11.7380	glycerol-3-phosphate+dehydrogenase+(FAD-dependent),+mitochondrial	1	7	7	16.1	1.0502	1	7	7	18.1	1.3439
Tb927.9.9450	Tb927.9.9450	zinc+finger+protein+family+member,+putative+(ZC3H28)	1	15	15	20.6	1.0506	1	3	3	5.2	1.0977
Tb927.7.280	Tb927.7.280	cyclophilin-type+peptidyl-prolyl+cis-trans+isomerase,+putative+(PPIase)	1	4	4	24	1.0507	1	8	8	46.2	0.73252
Tb927.11.7460;Tb927.11.7510	Tb927.11.7460;Tb927.11.7510	glucose-regulated+protein+78,+putative,luminal+binding+protein+1+(BiP),+putative	2	31;31	31	49.3	1.0507	2	31;31	31	55.9	1.1898
Tb927.9.12110	Tb927.9.12110	6-phosphogluconate+dehydrogenase,+decarboxylating+(gnD)	1	3	3	11.5	1.051	1	2	2	7.1	0.9028
Tb927.11.1270	Tb927.11.1270	Protein of unknown function	1	3	3	17.2	1.0518	1	5	5	34.3	1.0933
Tb927.11.10150	Tb927.11.10150	Protein of unknown function	1	2	2	2.1	1.0524
Tb927.11.14250	Tb927.11.14250	T-complex+protein+1,+epsilon+subunit,+putative+(TCP-1-epsilon)	1	20	20	53.5	1.0525	1	14	14	32	1.2589
Tb927.8.4940	Tb927.8.4940	Protein of unknown function	1	2	2	5.5	1.053
Tb927.10.12700	Tb927.10.12700	pyruvate+dehydrogenase+E1+alpha+subunit,+putative	1	14	14	51.1	1.0532	1	22	22	68.8	0.89505
Tb927.11.9220	Tb927.11.9220	proteasome+regulatory+non-ATP-ase+subunit+2+(RPN2)	1	7	7	9.4	1.0535	1	2	2	3.4	0.89459
Tb927.9.11270	Tb927.9.11270	T-complex+protein+1,+eta+subunit,+putative,t-+complex+protein+1+(eta+subunit),+putative+(TCP-1-eta)	1	20	20	57.6	1.0541	1	13	13	29.6	1.2158
Tb927.9.11540	Tb927.9.11540	Protein of unknown function	1	5	5	17.4	1.0542	1	6	6	22.6	1.0887
Tb927.10.16150	Tb927.10.16150	ATP-dependent+zinc+metallopeptidase,+putative	1	3	3	7.6	1.0555
Tb927.9.13820;Tb927.9.13880;Tb927.9.13920	Tb927.9.13820;Tb927.9.13880;Tb927.9.13920	kinetoplastid+membrane+protein+KMP-11	3	3;3;3	3	19.6	1.0567	3	12;12;12	12	73.9	1.0427
Tb927.5.1060	Tb927.5.1060	mitochondrial+processing+peptidase,+beta+subunit,+putative,metallo-peptidase,+Clan+ME,+Family+M16	1	8	8	21.9	1.0573	1	15	15	40.7	1.0278
Tb927.3.1790	Tb927.3.1790	pyruvate+dehydrogenase+E1+beta+subunit,+putative	1	10	10	39.4	1.0576	1	18	18	60.1	0.93623
Tb927.4.3790	Tb927.4.3790	ubiquitin+carboxyl-terminal+hydrolase,+putative,cysteine+peptidase,+Clan+CA,+family+C19,+putative	1	6	6	18.9	1.058
Tb927.11.1710	Tb927.11.1710	mitochondrial+RNA+binding+protein+1,gBP21,+MRP1+(GBP21)	1	2	2	15.5	1.0603	1	8	8	43.7	0.73742
Tb927.11.1980	Tb927.11.1980	zinc+finger+protein+family+member,+putative+(ZC3H41)	1	17	17	44.1	1.0604	1	11	11	28.2	1.1049
Tb927.11.9400	Tb927.11.9400	Protein of unknown function	1	15	15	24.6	1.0607	1	4	4	6.8	1.0991
Tb927.8.3150	Tb927.8.3150	T-complex+protein+1,+gamma+subunit,+putative+(TCP-1-gamma)	1	36	36	74.8	1.0614	1	15	15	43.7	1.1799
Tb927.10.14520	Tb927.10.14520	Protein of unknown function	1	2	2	4.1	1.0615
Tb927.10.2730	Tb927.10.2730	Protein of unknown function	1	3	3	14.3	1.0641	1	3	3	18	0.96128
Tb927.7.1080	Tb927.7.1080	Protein of unknown function	1	3	3	14.2	1.0655
Tb927.11.2430	Tb927.11.2430	Cytoplasmic+dynein+2+heavy+chain+(DYNC2H1),+putative,Cytoplasmic+dynein+2+heavy+chain+(DYNC2H2),+putative+(DHC1b)	1	5	5	2.1	1.0658
Tb927.11.16760	Tb927.11.16760	T-complex+protein+1,+alpha+subunit,+putative+(TCP-1-alpha)	1	18	18	49.5	1.0664	1	15	15	34.9	1.1699
Tb927.3.3030	Tb927.3.3030	Protein of unknown function	1	2	2	6.8	1.0664
Tb927.8.890	Tb927.8.890	small+GTP-binding+protein+Rab1,+putative	1	3	3	23.1	1.067	1	5	5	43.3	0.89846
Tb927.5.1710	Tb927.5.1710	ribonucleoprotein+p18,+mitochondrial+precursor,+putative	1	5	5	42.6	1.067	1	7	7	40.4	0.77055
Tb927.4.1360	Tb927.4.1360	Protein of unknown function	1	2	2	7.5	1.069	1	2	2	14.7	0.48361
Tb927.7.570	Tb927.7.570	prefoldin,+putative	1	4	4	25.9	1.0703	1	8	8	36	1.1516
Tb927.4.1930	Tb927.4.1930	RNA-binding+protein,+putative+(EIF3D)	1	8	8	39.3	1.072	1	6	6	23.9	1.2881
Tb927.2.2130	Tb927.2.2130	small+GTP-binding+protein+RAB6,+putative	1	3	3	16.1	1.0723
Tb927.9.14430	Tb927.9.14430	casein+kinase+II,+putative	1	5	5	22.9	1.0737	1	3	3	12	0.98871
Tb927.11.7150	Tb927.11.7150	NGG1+interacting+factor+3-like	1	2	2	18.1	1.0744
Tb927.11.5450	Tb927.11.5450	malic+enzyme	1	9	9	25.2	1.0746	1	9	9	25.6	0.97209
Tb927.9.9860	Tb927.9.9860	Protein of unknown function	1	4	4	6.8	1.0749	1	4	4	7.8	0.81178
Tb927.8.980	Tb927.8.980	phosphoacetylglucosamine+mutase,+putative,acetylglucosaminephosphomutase,+putative,N-acetylglucosamine-phosphate+mutase,+putative	1	7	7	18.8	1.0753	1	2	2	4.5	0.65359
Tb927.11.3500	Tb927.11.3500	Protein of unknown function	1	10	10	17.8	1.0753
Tb927.10.14610	Tb927.10.14610	leucine-rich+repeat+protein+(LRRP),+putative	1	6	6	9.1	1.0776
Tb927.4.2530	Tb927.4.2530	Protein of unknown function	1	2	2	13.3	1.0778	1	2	2	13.3	0.44117
Tb927.7.1670	Tb927.7.1670	Protein of unknown function	1	3	3	25.8	1.0778	1	7	7	42.5	1.1144
Tb927.11.4480	Tb927.11.4480	radial+spoke+protein+RSP4/6,+putative	1	2	2	5.1	1.0785	1	2	2	5.5	0.69124
Tb927.9.5520	Tb927.9.5520	ubiquitin+carboxyl-terminal+hydrolase,+putative,cysteine+peptidase,+Clan+CA,+family+C19,+putative	1	7	7	8.5	1.0786
Tb927.9.13650;Tb927.9.13680;Tb927.9.13710;Tb927.9.13740	Tb927.9.13650;Tb927.9.13680;Tb927.9.13710;Tb927.9.13740	ADP-ribosylation+factor,+putative	4	2;2;2;2	2	24.7	1.0789	4	8;8;8;8	8	39	0.70578
Tb927.6.1530	Tb927.6.1530	Protein of unknown function	1	2	2	11.5	1.0816	1	2	2	11.5	1.0761
Tb927.11.11250	Tb927.11.11250	cytosolic+malate+dehydrogenase+(cMDH)	1	10	10	47.6	1.0822	1	9	9	43.3	1.0826
Tb927.8.5330	Tb927.8.5330	tyrosyl/methionyl-tRNA+synthetase,+putative	1	6	6	33.6	1.0828	1	9	9	52.9	0.87156
Tb927.11.5960;Tb927.11.5950	Tb927.11.5960;Tb927.11.5950	Protein of unknown function	2	2;2	2	19.7	1.0835	2	3;3	3	19.7	0.76178
Tb927.11.11090	Tb927.11.11090	Nucleoporin+(TbNup140)	1	3	3	3.2	1.0836
Tb927.11.14200	Tb927.11.14200	ubiquitin-conjugating+enzyme+E2,+putative,ubiquitin+carrier+protein,+putative,ubiquitin-protein+ligase,+putative	1	2	2	14.2	1.0842	1	3	3	19.4	1.2654
Tb927.1.4310	Tb927.1.4310	Protein of unknown function	1	11	11	7.7	1.0848	1	4	4	4.1	1.2319
Tb927.10.180	Tb927.10.180	ATP+synthase+F1+subunit+gamma+protein,+putative	1	8	8	36.7	1.0857	1	7	7	27.9	0.87461
Tb927.1.2100	Tb927.1.2100	calpain-like+cysteine+peptidase,+putative,cysteine+peptidase,+Clan+CA,+family+C2,+putative	1	28	28	35.7	1.0861	1	15	15	22.3	2.0275
Tb927.10.10850	Tb927.10.10850	argonaute-like+protein+(AGO1)	1	6	6	9.1	1.0863	1	2	2	3.5	1.1505
Tb927.6.3500	Tb927.6.3500	endosomal+trafficking+protein+RME-8,+putative	1	5	5	4	1.088
Tb927.7.2820;Tb927.7.2830;Tb927.7.2840;Tb927.7.2850;Tb927.7.2860;Tb927.7.2870;Tb927.7.2880;Tb927.7.2890;Tb927.7.2900;Tb927.7.2910;Tb927.7.2920;Tb927.7.2930;Tb927.7.2940	Tb927.7.2820;Tb927.7.2830;Tb927.7.2840;Tb927.7.2850;Tb927.7.2860;Tb927.7.2870;Tb927.7.2880;Tb927.7.2890;Tb927.7.2900;Tb927.7.2910;Tb927.7.2920;Tb927.7.2930;Tb927.7.2940	histone+H2A,+putative	13	4;4;4;4;4;4;4;4;4;4;4;4;4	4	26.1	1.09	13	7;7;7;7;7;7;7;7;7;7;7;7;7	7	51.5	1.3385
Tb927.11.3300	Tb927.11.3300	Protein of unknown function	1	4	4	5.6	1.0917
Tb927.4.3950	Tb927.4.3950	cytoskeleton-associated+protein+CAP5.5,+putative,cysteine+peptidase,+Clan+CA,+family+C2,+putative+(CAP5.5)	1	19	19	27.9	1.0925	1	13	13	21.2	1.0953
Tb927.3.4760;Tb927.3.4720	Tb927.3.4760;Tb927.3.4720	dynamin,+putative,vacuolar+sortin+protein+1,+putative	2	17;13	17	36.1	1.093	2	9;7	9	20.8	0.94122
Tb927.10.14240	Tb927.10.14240	N-myristoyltransferase+(NMT)	1	2	2	8.7	1.0939	1	2	2	10.3	1.1165
Tb927.3.1120	Tb927.3.1120	GTP-binding+nuclear+protein+rtb2,+putative+(rtb2)	1	13	13	74.2	1.0939	1	11	11	72.4	0.93957
Tb927.7.1790	Tb927.7.1790	Adenine+phosphoribosyltransferase,+putative	1	3	3	23	1.0942	1	5	5	31.3	0.70481
Tb927.5.2320	Tb927.5.2320	Protein of unknown function	1	6	6	14.4	1.0954	1	8	8	12.9	1.1563
Tb927.9.13380	Tb927.9.13380	phosphoinositide-binding+protein,+putative	1	6	6	16.5	1.0966	1	2	2	6.7	0.95953
Tb927.8.2630	Tb927.8.2630	kinesin,+putative	1	7	7	12.1	1.0969	1	4	4	5.5	0.85288
Tb927.11.10760	Tb927.11.10760	kinesin-like+protein,+putative	1	8	8	19	1.0982	1	4	4	8.8	0.97901
Tb927.3.4030	Tb927.3.4030	Protein of unknown function	1	3	3	4.7	1.0985
Tb927.10.230	Tb927.10.230	proteasome+alpha+5+subunit,+putative,20S+proteasome+subunit+alpha+5	1	7	7	37.4	1.1008	1	8	8	37	1.0191
Tb927.7.3550	Tb927.7.3550	Protein of unknown function	1	29	29	29.4	1.1009	1	23	23	21.8	1.0959
Tb927.2.3030	Tb927.2.3030	ATP-dependent+Clp+protease+subunit,+heat+shock+protein+78+(HSP78),+putative	1	11	11	16.6	1.1015	1	11	11	18.6	0.78875
Tb927.9.14370;Tb927.8.6180	Tb927.9.14370;Tb927.8.6180	60S+ribosomal+protein+L26,+putative	2	2;2	2	19.6	1.1021	2	4;4	4	27.3	1.1271
Tb927.3.3450	Tb927.3.3450	ADP-ribosylation+factor-like+protein+3A,+putative	1	5	5	44.9	1.1031	1	10	10	55.1	0.81776
Tb927.11.13280	Tb927.11.13280	mitochondrial+RNA+binding+protein+2+(GBP25)	1	6	6	36.2	1.1047	1	7	7	42	0.63638
Tb927.10.6050	Tb927.10.6050	clathrin+heavy+chain+(CHC)	1	54	54	47.6	1.1048	1	23	23	22.4	1.0279
Tb927.3.2100	Tb927.3.2100	Protein of unknown function	1	16	16	64.9	1.1054	1	8	8	34.1	0.99774
Tb927.9.11220	Tb927.9.11220	Protein of unknown function	1	2	2	8.1	1.1055	1	2	2	10.1	0.7786
Tb927.9.10770	Tb927.9.10770	Polyadenylate-binding+protein+2+(Poly(A)-binding+protein+2)+(Poly(A)-binding+protein+II)+(PABII)+(Polyadenylate-binding+nuclear+protein+1)+(Nuclear+poly(A)-binding+protein+1)+(PABP2),+putative+(PABP2)	1	29	29	55.7	1.1068	1	19	19	45.6	1.2751
Tb927.11.5140	Tb927.11.5140	ubiquitin+carboxyl-terminal+hydrolase,+putative,cysteine+peptidase,+Clan+CA,+family+C12,+putative	1	3	3	18.4	1.1068
Tb927.8.5640	Tb927.8.5640	Protein of unknown function	1	7	7	29.7	1.1075	1	4	4	15.6	0.93673
Tb927.7.3440;Tb927.7.3450	Tb927.7.3440	I/6+autoantigen	2	8;3	8	58.1	1.1091	1	5	5	39.4	1.0047
Tb927.11.17000	Tb927.11.17000	leucine-rich+repeat+protein+(LRRP),+putative	1	45	45	49.6	1.1106	1	23	23	31	1.0205
Tb927.5.1810;Tb927.5.1830	Tb927.5.1810;Tb927.5.1830	lysosomal/endosomal+membrane+protein+p67+(p67)	2	7;6	7	18.7	1.1115
Tb927.8.1570	Tb927.8.1570	Protein of unknown function	1	4	4	23.5	1.1121	1	3	3	18	1.0407
Tb927.7.4700	Tb927.7.4700	Protein of unknown function	1	3	3	8.6	1.1125
Tb927.9.7720	Tb927.9.7720	predicted+tetratricopeptide+repeat+protein	1	15	15	14.9	1.1135	1	2	2	2.3	1.0475
Tb05.5K5.110;Tb927.5.4460	Tb05.5K5.110;Tb927.5.4460	major+vault+protein,+putative,BAC+from+homologous+region+on+chr5	2	5;5	5	14.7	1.1137
Tb927.11.190	Tb927.11.190	elongation+factor,+putative	1	3	3	7	1.1143
Tb927.6.2880	Tb927.6.2880	kinesin,+putative	1	2	2	2.8	1.116
Tb927.10.14150	Tb927.10.14150	Protein of unknown function	1	4	4	11.7	1.1174	1	4	4	9.4	1.3472
Tb11.02.5400	Tb11.02.5400	cystathionine+beta-synthase,+putative	1	4	4	23.2	1.118	1	8	8	36.2	1.3963
Tb927.10.1250	Tb927.10.1250	Protein of unknown function	1	4	4	11.5	1.1181
Tb927.9.14160	Tb927.9.14160	rieske+iron-sulfur+protein,+mitochondrial+precursor+(RISP)	1	8	8	34.3	1.1196	1	5	5	23.2	1.0168
Tb927.10.3710	Tb927.10.3710	proteasome+activator+protein+PA26	1	4	4	22.1	1.1199	1	14	14	61	0.91765
Tb927.7.5090	Tb927.7.5090	Protein of unknown function	1	2	2	4.2	1.1201
Tb927.3.4680	Tb927.3.4680	RAB+GDP+dissociation+inhibitor+alpha,+putative	1	11	11	33.9	1.1205	1	4	4	13.9	1.0345
Tb927.10.8000	Tb927.10.8000	Protein of unknown function	1	3	3	4	1.1207
Tb927.10.2890	Tb927.10.2890	enolase	1	35	35	80.9	1.1209	1	29	29	64.8	1.2187
Tb927.10.6310	Tb927.10.6310	major+vault+protein,+putative+(MVP)	1	4	4	6	1.1212
Tb927.9.12290	Tb927.9.12290	Peroxin+19	1	3	3	21.1	1.1213
Tb927.7.7470	Tb927.7.7470	receptor-type+adenylate+cyclase+GRESAG+4,+putative	1	5	5	6.6	1.1214
Tb927.11.6440	Tb927.11.6440	Protein of unknown function	1	7	7	16.8	1.1215	1	7	7	20.4	1.7046
Tb927.4.3740	Tb927.4.3740	flagellar+attachment+zone+protein+(FAZ1)	1	17	17	40	1.1215	1	8	8	33.6	1.2129
Tb927.2.2240	Tb927.2.2240	tRNA+exportin,+putative,exportin-T,+putative	1	2	2	2.6	1.1216
Tb927.2.830	Tb927.2.830	retrotransposon+hot+spot+protein+(RHS,+pseudogene),+putative,retrotransposon+hot+spot+protein+1+(RHS1),+interrupted	1	3	3	16.8	1.1218
Tb927.8.990	Tb927.8.990	RNA-binding+protein,+putative+(RBP33)	1	3	3	16.7	1.1221	1	3	3	15.7	1.0247
Tb927.7.4420	Tb927.7.4420	proteasome+alpha+3+subunit,+putative	1	2	2	9.1	1.1223	1	4	4	17.5	1.0371
Tb927.2.1890	Tb927.2.1890	E2-like+ubiquitin-conjugation+enzyme+(ATG3)	1	2	2	13.7	1.126
Tb927.3.1970	Tb927.3.1970	Protein of unknown function	1	3	3	14	1.1263
Tb927.3.3580	Tb927.3.3580	lipophosphoglycan+biosynthetic+protein,+putative+(LPG3)	1	23	23	30.5	1.1264	1	17	17	25.9	0.91815
Tb927.6.700	Tb927.6.700	alanyl-tRNA+synthetase,+putative	1	23	23	37.6	1.1277	1	9	9	14	1.2133
Tb927.3.2220	Tb927.3.2220	Protein of unknown function	1	2	2	15	1.1282	1	4	4	25.9	1.0708
Tb927.4.2040;Tb927.4.2030	Tb927.4.2040;Tb927.4.2030	ALBA-Domain+Protein+(ALBA3)	2	8;4	8	40.5	1.1284	1	4	4	24.7	0.96791
Tb927.11.14330	Tb927.11.14330	Protein of unknown function	1	5	5	4.4	1.1289	1	2	2	1.6	1.2849
Tb927.5.2940	Tb927.5.2940	stress-induced+protein+sti1,+putative	1	12	12	27.8	1.1292	1	8	8	19.6	1.1554
Tb927.10.8030	Tb927.10.8030	Protein of unknown function	1	14	14	57.6	1.1293	1	17	17	72.5	0.96599
Tb927.1.2330;Tb927.1.2350;Tb927.1.2370;Tb927.1.2390;Tb927.1.2410	Tb927.1.2330;Tb927.1.2350;Tb927.1.2370;Tb927.1.2390;Tb927.1.2410	beta+tubulin	5	42;42;42;42;22	42	73.3	1.1293	5	33;33;33;33;20	33	70.8	1.1544
Tb927.10.10280	Tb927.10.10280	microtubule-associated+protein,+putative	1	2	2	30	1.1295
Tb927.8.2640	Tb927.8.2640	ubiquitin-activating+enzyme+E1,+putative+(UBA1)	1	9	9	18	1.1296	1	4	4	7.5	0.78763
Tb927.9.6940	Tb927.9.6940	DNA+topoisomerase+type+IB+small+subunit	1	2	2	8.4	1.1307
Tb927.11.6720	Tb927.11.6720	Protein of unknown function	1	2	2	2	1.1307
Tb927.9.5960	Tb927.9.5960	succinate+dehydrogenase,+putative	1	2	2	10.6	1.1322	1	6	6	38.3	0.71884
Tb927.4.1610	Tb927.4.1610	Protein of unknown function	1	2	2	5.6	1.1327
Tb927.10.1170;Tb11.0560	Tb927.10.1170;Tb11.0560	intraflagellar+transport+protein+IFT172,+putative+(IFT172)	2	14;12	14	12.4	1.1342
Tb927.10.1630	Tb927.10.1630	unspecified+product+(RLI)	1	4	4	11.3	1.1344
Tb927.5.3510	Tb927.5.3510	structural+maintenance+of+chromosome+3+,+putative+(SMC3)	1	2	2	3.4	1.1347
Tb927.8.3690	Tb927.8.3690	isocitrate+dehydrogenase+[NADP],+mitochondrial+precursor,+putative+(IDH)	1	4	4	14.4	1.1349	1	3	3	10.1	0.9046
Tb927.11.12210	Tb927.11.12210	Protein of unknown function	1	4	4	17.9	1.1352	1	3	3	15.1	0.97829
Tb927.11.7840	Tb927.11.7840	ribonucleoside-diphosphate+reductase+large+chain+(RNR1)	1	3	3	7.8	1.1364
Tb927.3.4970	Tb927.3.4970	Protein of unknown function	1	7	7	10.3	1.1375
Tb927.10.6800	Tb927.10.6800	developmentally+regulated+GTP-binding+protein,+putative	1	2	2	7.6	1.1376
Tb927.10.290	Tb927.10.290	proteasome+alpha+2+subunit,+putative	1	4	4	23.8	1.1388	1	7	7	33.3	1.0217
Tb927.10.4890	Tb927.10.4890	Protein of unknown function	1	2	2	10.6	1.14
Tb927.6.1500	Tb927.6.1500	alkyl-dihydroxyacetone+phosphate+synthase+(DHAP)	1	3	3	5.1	1.1404
Tb927.11.550	Tb927.11.550	Protein of unknown function+SCD6.10	1	3	3	23.2	1.1405	1	8	8	39.3	1.0468
Tb927.10.8940	Tb927.10.8940	Protein of unknown function	1	22	22	62	1.1405	1	17	17	56.4	1.297
Tb927.10.2980;Tb927.10.3030	Tb927.10.2980;Tb927.10.3030	proteasome+regulatory+non-ATPase+subunit+11,19S+proteasome+regulatory+subunit,+Metallo-peptidase,+Clan+MP,+Family+M67+(RPN11)	2	3;3	3	22.6	1.1407	2	6;6	6	37.4	0.97309
Tb927.10.4710	Tb927.10.4710	proteasome+beta+2+subunit,+putative,20S+proteasome+subunit	1	2	2	11.2	1.1418	1	3	3	13.1	0.89255
Tb927.4.3320	Tb927.4.3320	uracil+phosphoribosyltransferase,+putative	1	2	2	16.2	1.1427	1	5	5	30	0.90098
Tb927.11.2670	Tb927.11.2670	Nucleoporin+(TbNup59)	1	4	4	9.7	1.1427	1	5	5	13.2	1.0181
Tb927.9.5210	Tb927.9.5210	glutaminyl-tRNA+synthetase,+putative	1	7	7	15.2	1.146	1	5	5	12.1	0.91613
Tb927.7.2570	Tb927.7.2570	guide+RNA+associated+protein,+GAP2	1	2	2	7	1.1463	1	2	2	6.1	0.89922
Tb927.10.540	Tb927.10.540	ATP-dependent+DEAD/H+RNA+helicase,+putative,DEAD+box+RNA+helicase,+putative	1	9	9	23.9	1.1474	1	5	5	15.6	1.2468
Tb927.10.15720	Tb927.10.15720	proteasome+regulatory+non-ATP-ase+subunit+9,19S+proteasome+regulatory+subunit+(RPN9)	1	2	2	4.9	1.1489	1	2	2	12.1	0.83004
Tb927.10.3230	Tb927.10.3230	protein+kinase,+putative	1	2	2	8.3	1.1496
Tb927.10.15760	Tb927.10.15760	Protein of unknown function	1	10	10	34.9	1.1498	1	14	14	51.4	1.074
Tb927.9.9740	Tb927.9.9740	AMP+deaminase,+putative	1	2	2	1.8	1.1511
Tb927.11.500	Tb927.11.500	RNA-binding+protein,+UBP1+(UBP1)	1	1	1	3.7	1.1513
Tb927.10.5350	Tb927.10.5350	dynein+heavy+chain,+putative	1	2	2	1	1.1516
Tb927.9.8740	Tb927.9.8740	RNA-binding+protein+(DRBD3)	1	11	11	35.8	1.1541	1	6	6	24.2	1.0668
Tb927.11.880	Tb927.11.880	cyclophilin+a,cyclophilin+type+peptidyl-prolyl+cis-trans+isomerase+(CYPA)	1	11	11	84.2	1.1542	1	9	9	59.3	0.93753
Tb927.6.5070	Tb927.6.5070	Protein of unknown function	1	5	5	13.7	1.1543	1	5	5	17.4	1.1641
Tb927.9.9670	Tb927.9.9670	proteasome+alpha+1+subunit,+putative,20S+proteasome+subunit+alpha-6,+(putative)+(TbPSA6)	1	2	2	11.6	1.1553	1	6	6	30.8	1.046
Tb927.2.4850	Tb927.2.4850	Protein of unknown function	1	3	3	12.3	1.1568	1	2	2	10.7	1.4589
Tb927.4.1300	Tb927.4.1300	amidinotransferase,+putative	1	20	20	61	1.1572	1	17	17	58.6	0.96477
Tb927.10.2240	Tb927.10.2240	Protein of unknown function	1	3	3	11.9	1.1598	1	3	3	11.9	1.1433
Tb927.11.7060;Tb927.11.7080	Tb927.11.7060;Tb927.11.7080	acidocalcisomal+pyrophosphatase	2	2;2	2	8	1.1603	2	5;5	5	19.8	0.86034
Tb927.11.5440	Tb927.11.5440	malic+enzyme	1	22	22	55.9	1.1608	1	16	16	43.8	1.1426
Tb927.5.2700	Tb927.5.2700	otubain,+putative,otubain+cysteine+peptidase,+Clan+CA,+family+C65,+putative	1	2	2	12.7	1.1649
Tb927.5.2640	Tb927.5.2640	Protein of unknown function	1	4	4	20.1	1.1667
Tb927.11.3650	Tb927.11.3650	adenylosuccinate+synthetase,+putative	1	23	23	55.1	1.1668	1	9	9	19.8	1.0474
Tb927.4.870	Tb927.4.870	dynein+heavy+chain,+putative	1	8	8	3.1	1.1677
Tb927.4.1330	Tb927.4.1330	DNA+topoisomerase+IB,+large+subunit	1	3	3	5.6	1.1686
Tb927.11.12790;Tb927.11.12800;Tb927.11.12810;Tb927.11.12820	Tb927.11.12790;Tb927.11.12800;Tb927.11.12810;Tb927.11.12820	ribonucleoside-diphosphate+reductase+small+chain+(RNR2)	4	8;8;7;7	8	36.5	1.1691	4	5;5;5;5	5	21.7	1.3419
Tb927.8.3380	Tb927.8.3380	electron+transfer+protein,+putative	1	3	3	16.5	1.17	1	6	6	24	0.94883
Tb927.1.450;Tb927.9.15810	Tb927.1.450	retrotransposon+hot+spot+protein+(RHS,+pseudogene),+putative	2	3;0	3	2.4	1.1706
Tb927.8.6750;Tb927.8.6760	Tb927.8.6750;Tb927.8.6760	translationally+controlled+tumor+protein+(TCTP),+putative	2	7;6	7	52.9	1.1711	2	7;5	7	30.6	1.0755
Tb927.2.280;Tb927.2.400;Tb927.4.210;Tb927.10.110	Tb927.2.280;Tb927.2.400	retrotransposon+hot+spot+protein+2+(RHS2),+putative	4	1;1;0;0	1	1.8	1.1712	5	3;2;2;3;2	3	4.2	0.92554
Tb927.6.4780	Tb927.6.4780	DNA+ligase+I,+putative	1	2	2	5.4	1.1714
Tb927.3.3270	Tb927.3.3270	ATP-dependent+phosphofructokinase+(TbPFK)	1	3	3	7.4	1.1732	1	5	5	10.9	0.83228
Tb927.9.3760	Tb927.9.3760	poly(A)+export+protein,+putative+(TbGLE2)	1	2	2	10	1.1756
Tb927.10.10340	Tb927.10.10340	structural+maintenance+of+chromosome+2,+putative+(SMC2)	1	3	3	3.1	1.1761
Tb927.7.2100	Tb927.7.2100	GMP+synthase,+putative,glutamine+amidotransferase,+putative	1	2	2	4.9	1.1774	1	5	5	10.2	1.1297
Tb927.3.5310	Tb927.3.5310	paraflagellar+rod+protein	1	3	3	1.7	1.1779
Tb927.9.7110	Tb927.9.7110	unspecified+product	1	6	6	15.6	1.178
Tb927.2.100;Tb927.2.1344	Tb927.2.100	retrotransposon+hot+spot+protein+1+(RHS1),+putative	2	1;0	1	1.9	1.1787	2	1;0	1	1.9	0.98887
Tb927.10.520	Tb927.10.520	Protein of unknown function	1	6	6	26.8	1.179	1	5	5	16.7	1.136
Tb927.10.7700	Tb927.10.7700	ABC+transporter,+putative	1	4	4	8.7	1.1799	1	2	2	5.4	0.86098
Tb927.9.7770	Tb927.9.7770	spermidine+synthase+(SpSyn)	1	9	9	45.6	1.1816	1	11	11	38.9	1.0002
Tb927.7.2740	Tb927.7.2740	Protein of unknown function	1	2	2	17.2	1.1827
Tb927.10.16110	Tb927.10.16110	Protein of unknown function	1	2	2	9.3	1.1854	1	2	2	7	1.2782
Tb927.4.2070	Tb927.4.2070	antigenic+protein,+putative	1	4	4	21.8	1.1857
Tb927.8.900	Tb927.8.900	splicing+factor+TSR1+(TSR1)	1	5	5	19.5	1.1861	1	4	4	15.2	1.1568
Tb927.3.1670	Tb927.3.1670	Protein of unknown function	1	2	2	2.7	1.1863
Tb927.10.10140	Tb927.10.10140	paraflagellar+rod+component,+putative+(PFC19)	1	5	5	28.1	1.1867	1	6	6	35	1.0571
Tb927.11.6870	Tb927.11.6870	14-3-3+protein	1	12	12	46.4	1.1869	1	13	13	62.3	1.0082
Tb927.5.295b	Tb927.5.295b	retrotransposon+hotspot+(RHS)+protein+1	1	9	9	14.4	1.1882	1	6	6	8.8	0.75066
Tb927.8.6580	Tb927.8.6580	succinate+dehydrogenase+flavoprotein,+putative	1	5	5	10.2	1.1883	1	6	6	18.9	0.90196
Tb927.10.3990	Tb927.10.3990	DHH1+(DHH1)	1	18	18	51.2	1.1896	1	11	11	39.2	1.0711
Tb927.8.2820	Tb927.8.2820	Protein of unknown function	1	5	5	40.7	1.1899
Tb927.2.4710	Tb927.2.4710	RNA-binding+protein,+putative+(TRRM1)	1	5	5	18.1	1.1903	1	7	7	19	1.0544
Tb927.5.2790	Tb927.5.2790	mitochondrial+DNA+polymerase+beta-PAK+(Pol+beta-PAK)	1	2	2	3.6	1.1927
Tb927.7.6970	Tb927.7.6970	paraflagellar+rod+protein,+putative	1	2	2	4.5	1.195
Tb927.5.2960	Tb927.5.2960	phosphoribosylpyrophosphate+synthetase,+putative+(PRS)	1	2	2	6.7	1.1951	1	3	3	16.1	1.1685
Tb927.2.4370	Tb927.2.4370	trypanothione+synthetase+(TRYS)	1	4	4	8.8	1.1956	1	7	7	14.8	1.1133
Tb927.11.7270	Tb927.11.7270	proteasome+beta+3+subunit,+putative+(PSB3)	1	2	2	7.8	1.1959	1	4	4	26.8	0.91227
Tb927.11.11850	Tb927.11.11850	splicing+factor+3B+subunit+1,+putative	1	5	5	7.6	1.1984
Tb927.9.4900	Tb927.9.4900	condensin+subunit+1,+putative	1	2	2	2.2	1.1987
Tb927.11.1620	Tb927.11.1620	Protein of unknown function	1	2	2	19.3	1.1999	1	3	3	20.8	0.72402
Tb927.10.5810	Tb927.10.5810	Protein of unknown function	1	12	12	38.8	1.201	1	10	10	30.7	1.1252
Tb927.8.7950	Tb927.8.7950	Protein of unknown function	1	4	4	3.5	1.2039
Tb927.11.12150	Tb927.11.12150	flagellar+protein+essential+for+flagellar+pocket+biogenesis+(BILBO1)	1	2	2	4.9	1.2068
Tb927.9.9060	Tb927.9.9060	Lsm12+protein,+putative	1	4	4	30.5	1.2071	1	6	6	36.3	0.94688
Tb927.4.2600	Tb927.4.2600	Protein of unknown function	1	6	6	4.7	1.2073	1	2	2	2	0.68204
Tb927.8.4540	Tb927.8.4540	PAB1-binding+protein+,+putative	1	6	6	22.2	1.2074	1	5	5	15.6	1.1663
Tb927.9.10230	Tb927.9.10230	Protein of unknown function	1	3	3	19.6	1.2081	1	4	4	17.9	1.0623
Tb927.8.2030	Tb927.8.2030	Protein of unknown function	1	4	4	11.2	1.2082	1	3	3	11.2	1.1228
Tb927.8.4430	Tb927.8.4430	uridine+phosphorylase	1	5	5	20.5	1.2108	1	2	2	8.8	0.62734
Tb927.11.6250	Tb927.11.6250	Protein of unknown function	1	5	5	32	1.2119	1	5	5	28.3	1.0421
Tb927.7.6260	Tb927.7.6260	Protein of unknown function	1	3	3	15.8	1.2171	1	2	2	11.2	1.0599
Tb927.11.4450	Tb927.11.4450	ALBA-Domain+Protein+(ALBA2)	1	2	2	18.8	1.2178	1	8	8	52.1	0.91533
Tb927.11.16130	Tb927.11.16130	nucleoside+diphosphate+kinase+(NDPK)	1	3	3	25.5	1.2193	1	9	9	73.9	0.89747
Tb927.11.610	Tb927.11.610	Protein of unknown function	1	2	2	12.6	1.2202
Tb927.7.920	Tb927.7.920	dynein+heavy+chain,+putative	1	5	5	1.9	1.221
Tb927.10.14360	Tb927.10.14360	U2+small+nuclear+ribonucleoprotein+40K+(U2_40K)	1	2	2	14.5	1.2217
Tb927.9.2470;Tb927.9.2490	Tb927.9.2470;Tb927.9.2490	nucleolar+protein+(NOP86)	2	27;18	27	44.8	1.2231	2	28;21	28	41.2	1.1427
Tb927.11.14870	Tb927.11.14870	NAD++synthase,+putative	1	2	2	8.5	1.2241
Tb927.11.12530	Tb927.11.12530	Protein of unknown function	1	10	10	16.1	1.2244	1	4	4	8.1	1.2736
Tb927.7.4070	Tb927.7.4070	calpain-like+cysteine+peptidase,+putative,cysteine+peptidase,+Clan+CA,+family+C2,+putative	1	5	5	50	1.2248	1	4	4	40.8	1.018
Tb927.9.13990	Tb927.9.13990	RNA-binding+protein,+putative+(DRBD2)	1	7	7	28.2	1.225	1	7	7	30.2	1.0739
Tb927.10.5760	Tb927.10.5760	adenylate+kinase,+putative	1	2	2	12.1	1.2253	1	5	5	26	0.93544
Tb927.11.3570	Tb927.11.3570	aminopeptidase,+putative,metallo-peptidase,+Clan+MA(E)+Family+M1	1	37	37	57.2	1.2254	1	16	16	25.7	1.1251
Tb927.11.1540	Tb927.11.1540	isovaleryl-coA+dehydrogenase,+putative	1	2	2	10.5	1.2257	1	2	2	6.6	0.82596
Tb927.11.16750	Tb927.11.16750	Protein of unknown function	1	2	2	15.4	1.2304	1	3	3	17.5	0.83589
Tb927.2.4810	Tb927.2.4810	Protein of unknown function	1	4	4	4.9	1.2311
Tb927.4.560	Tb927.4.560	Cytoplasmic+dynein+2+heavy+chain+(DYNC2H1),+putative	1	7	7	2.8	1.2311
Tb10.v4.0052;Tb10.v4.0053;Tb927.10.10360	Tb10.v4.0052;Tb10.v4.0053;Tb927.10.10360	microtubule-associated+protein+2,chrX+additional,+unordered+contigs	3	4;4;4	4	39.8	1.2313	4	9;8;7;7	9	82.5	1.4316
Tb927.3.2050	Tb927.3.2050	Protein of unknown function	1	5	5	5.8	1.2336
Tb927.9.11050	Tb927.9.11050	4E-interacting+protein,+putative	1	4	4	10.1	1.2343	1	2	2	7.2	1.2825
Tb927.2.5270	Tb927.2.5270	dynein+heavy+chain,+putative	1	9	9	3.8	1.2351
Tb927.5.900;Tb927.5.910;Tb927.5.890	Tb927.5.900;Tb927.5.910;Tb927.5.890	oligosaccharyl+transferase+subunit,+putative	3	3;2;2	3	6.8	1.2359
Tb927.10.11760	Tb927.10.11760	pumilio/PUF+RNA+binding+protein+6+(PUF6)	1	10	10	19.5	1.2362	1	3	3	6.2	1.1154
Tb927.11.16830	Tb927.11.16830	Rab-like+5,+small+G+protein+(RABL5)	1	5	5	30.1	1.2391	1	5	5	26.9	0.94137
Tb927.4.2080	Tb927.4.2080	C2+domain+containing+protein+(CC2D)	1	13	13	21.2	1.2401	1	14	14	20.9	1.0841
Tb927.8.3250	Tb927.8.3250	dynein+heavy+chain,+putative	1	8	8	2.7	1.2406
Tb927.10.2190	Tb927.10.2190	Protein of unknown function	1	2	2	11.9	1.2442	1	3	3	17.7	1.1897
Tb927.11.3250	Tb927.11.3250	dynein+heavy+chain,+putative	1	59	59	17.9	1.247
Tb927.7.2190	Tb927.7.2190	Protein of unknown function	1	4	4	11.3	1.2479	1	5	5	19.9	1.3515
Tb927.6.4770	Tb927.6.4770	protein+mkt1,+putative	1	7	7	18.2	1.2488	1	6	6	11.3	1.2319
Tb927.7.4480	Tb927.7.4480	adenosine+5'-monophosphoramidase,+putative	1	2	2	24.8	1.2492	1	6	6	40.4	0.69991
Tb927.10.11970	Tb927.10.11970	glutamine+aminotransferase+(GlnAT)+(GlnAT)	1	9	9	31.9	1.2501	1	8	8	29.6	0.4692
Tb927.3.3610	Tb927.3.3610	peroxisomal+targeting+signal+type+2+receptor,+putative,peroxin+7+(PEX7)	1	2	2	13.6	1.2505
Tb927.11.13380	Tb927.11.13380	regulator+of+nonsense+transcripts+1,+putative	1	2	2	1.6	1.2529
Tb927.5.1140	Tb927.5.1140	choline/ethanolamine+kinase+(C/EK1)	1	2	2	5.6	1.2536
Tb927.10.6940;Tb927.10.6970	Tb927.10.6940;Tb927.10.6970	Dipeptidyl-peptidase+8-like,+putative	2	2;2	2	4.7	1.2555
Tb927.10.14470	Tb927.10.14470	intraflagellar+transport+protein+IFT140,+putative+(IFT140)	1	3	3	2.8	1.2575
Tb927.3.930	Tb927.3.930	dynein+heavy+chain,+putative	1	48	48	15.2	1.2606
Tb927.7.4520	Tb927.7.4520	Protein of unknown function	1	6	6	36.3	1.2607	1	9	9	42.3	1.0004
Tb927.7.5340	Tb927.7.5340	Protein of unknown function	1	3	3	7	1.2622
Tb927.8.4780	Tb927.8.4780	Protein of unknown function	1	13	13	10.7	1.2636	1	5	5	2.7	1.5244
Tb927.10.11300	Tb927.10.11300	paraflagellar+rod+component,+putative+(PFC16)	1	7	7	65.1	1.2649	1	5	5	42.1	1.0466
Tb927.5.1090	Tb927.5.1090	threonyl-tRNA+synthetase,+putative	1	17	17	24	1.2659	1	8	8	12.9	0.87619
Tb927.8.7410;Tb927.4.5010	Tb927.8.7410;Tb927.4.5010	calreticulin,+putative	2	7;6	7	24.3	1.267	2	10;9	10	34.9	1.126
Tb927.3.5020	Tb927.3.5020	Protein of unknown function	1	8	8	9.1	1.2687	1	3	3	3.3	1.166
Tb927.8.3790	Tb927.8.3790	paraflagellar+rod+component,+putative+(PFC2)	1	4	4	24.7	1.2698
Tb927.5.2930	Tb927.5.2930	Protein of unknown function	1	15	15	45.4	1.2713	1	17	17	42.2	1.3836
Tb927.11.250	Tb927.11.250	ubiquitin+carboxyl-terminal+hydrolase,+putative,cysteine+peptidase,+Clan+CA,+family+C12,+putative	1	2	2	8.1	1.2716
Tb927.11.1090	Tb927.11.1090	calpain-like+protein,+putative,cytoskeleton+assocociated+protein,+putative	1	1	1	0.3	1.2721	2	3;3	3	13	1.3319
Tb927.10.9570	Tb927.10.9570	paraflagellar+rod+component,+putative+(PFC14)	1	21	21	30.5	1.2726	1	13	13	19	1.067
Tb927.9.6170	Tb927.9.6170	arginine+kinase+(AK)	1	1	1	7.7	1.2738	1	1	1	7.7	0.95575
Tb927.11.760	Tb927.11.760	protein+phosphatase+2C,+putative	1	10	10	33.1	1.2741	1	6	6	22.8	1.4234
Tb927.8.3340	Tb927.8.3340	Protein of unknown function	1	2	2	13.1	1.276
Tb05.5K5.30;Tb927.5.4380	Tb05.5K5.30;Tb927.5.4380	serine/threonine+protein+phosphatase,+putative,BAC+from+homologous+region+on+chr5	2	2;2	2	4.7	1.2761
Tb927.7.3810	Tb927.7.3810	Protein of unknown function	1	2	2	5.2	1.2762
Tb927.5.1100	Tb927.5.1100	peroxisome+targeting+signal+1+receptor+(TbPEX5)	1	3	3	10.7	1.2764	1	3	3	11.9	1.3536
Tb11.1780	Tb11.1780	retrotransposon+hot+spot+protein+1+(RHS1,+pseudogene),+putative	1	6	6	12.5	1.2766	1	4	4	8.7	1.172
Tb927.11.6460	Tb927.11.6460	Protein of unknown function	1	12	12	21.4	1.2776	1	8	8	14.5	1.1666
Tb927.9.6310	Tb927.9.6310	ABC+transporter,+putative	1	2	2	4.5	1.2778
Tb927.7.3370	Tb927.7.3370	Protein of unknown function	1	3	3	6.4	1.2802
Tb927.11.1100;Tb927.11.1130	Tb927.11.1100	calpain,+putative,cysteine+peptidase,+Clan+CA,+family+C2,+putative	2	1;0	1	1.1	1.2813
Tb927.8.2120	Tb927.8.2120	Protein of unknown function	1	2	2	5.2	1.2818
Tb927.9.9820	Tb927.9.9820	glyceraldehyde-3-phosphate+dehydrogenase,+putative	1	5	5	20	1.2821	1	3	3	15.2	0.72057
Tb927.9.7550	Tb927.9.7550	adenylosuccinate+lyase,+putative+(ASL)	1	2	2	5.7	1.2827	1	6	6	21.9	1.2805
Tb927.10.1970	Tb927.10.1970	Protein of unknown function	1	6	6	6.9	1.285
Tb927.8.810	Tb927.8.810	radial+spoke+protein+RSP9,+putative	1	9	9	42	1.2855	1	3	3	10.8	1.3617
Tb927.3.2890	Tb927.3.2890	radial+spoke+protein+RSP10,+putative	1	3	3	13.7	1.2881
Tb927.11.8090	Tb927.11.8090	protein+phosphatase+1,+putative	1	3	3	13.9	1.2903
Tb927.11.8160	Tb927.11.8160	dynein+heavy+chain,+putative	1	10	10	3.8	1.291
Tb927.3.4500	Tb927.3.4500	fumarate+hydratase,+class+I+(FHc)	1	29	29	64.2	1.2916	1	24	24	55.6	0.92612
Tb927.3.3760;Tb927.3.3780	Tb927.3.3760;Tb927.3.3780	tryparedoxin+(TRYP1)	2	5;5	5	44.4	1.2918	2	7;7	7	58.3	0.91142
Tb927.10.830	Tb927.10.830	adenylate+kinase,+putative	1	5	5	17.3	1.2937	1	4	4	22.7	0.80521
Tb927.11.1700	Tb927.11.1700	Protein of unknown function	1	4	4	13.5	1.2958
Tb927.10.6030	Tb927.10.6030	proteasome+alpha+1+subunit,+putative,20S+proteasome+subunit+alpha-6,+(putative)+(TbPSA6)	1	5	5	29.7	1.2959	1	7	7	38.7	1.103
Tb927.10.2350	Tb927.10.2350	pyruvate+dehydrogenase+complex+E3+binding+protein,+putative	1	4	4	18.5	1.3005	1	4	4	23.1	1.1939
Tb927.8.5120	Tb927.8.5120	cytochrome+c	1	3	3	21.1	1.3005	1	5	5	41.2	1.2083
Tb927.3.3490	Tb927.3.3490	high+mobility+group+protein,+putative+(TDP1)	1	9	9	35.4	1.3007	1	8	8	28.4	1.0199
Tb927.6.2270;Tb927.6.2330	Tb927.6.2270;Tb927.6.2330	Protein of unknown function	2	3;3	3	27.2	1.3017
Tb927.11.15100	Tb927.11.15100	Tb5.20	1	11	11	9.1	1.3036
Tb927.11.11220	Tb927.11.11220	dynein+heavy+chain,+putative	1	10	10	3.4	1.304
Tb927.11.13360	Tb927.11.13360	AAA+ATPase,+putative	1	6	6	5.9	1.305
Tb927.1.190;Tb927.2.220	Tb927.1.190	retrotransposon+hot+spot+protein+(RHS,+pseudogene),+putative	2	2;0	2	4.8	1.3076
Tb927.10.7230	Tb927.10.7230	Protein of unknown function	1	11	11	6.2	1.3124
Tb927.5.2090;Tb927.10.15400;Tb927.7.5650	Tb927.5.2090	kinesin,+putative	3	3;0;0	3	3.8	1.3131
Tb927.11.12540	Tb927.11.12540	leucine-rich+repeat+protein+(LRRP),+putative	1	5	5	9.6	1.3134
Tb927.7.4390	Tb927.7.4390	threonine+synthase,+putative	1	9	9	20.9	1.314	1	7	7	13.8	1.161
Tb927.9.8990	Tb927.9.8990	Protein of unknown function	1	6	6	30.1	1.3199
Tb927.11.7560	Tb927.11.7560	predicted+WD40+repeat+protein	1	3	3	7.2	1.3217
Tb927.6.1660	Tb927.6.1660	Protein of unknown function	1	2	2	4.6	1.3229
Tb927.8.6640	Tb927.8.6640	Protein of unknown function	1	3	3	8.1	1.3231
Tb10.v4.0248;Tb927.10.6920;Tb927.10.6960	Tb10.v4.0248;Tb927.10.6920;Tb927.10.6960	Protein of unknown function,chrX+additional,+unordered+contigs	3	2;2;2	2	8.4	1.3247	3	2;2;2	2	8.1	1.2734
Tb927.11.2610	Tb927.11.2610	Protein of unknown function	1	17	17	45.3	1.3247	1	13	13	38.8	1.0039
Tb927.9.12070	Tb927.9.12070	Protein of unknown function	1	6	6	8.9	1.3248
Tb927.11.6050	Tb927.11.6050	Protein of unknown function	1	3	3	3.2	1.3288
Tb927.3.3460	Tb927.3.3460	Protein of unknown function	1	2	2	5	1.329
Tb927.8.6240	Tb927.8.6240	STOP+axonemal+protein	1	5	5	20.7	1.3307	1	10	10	43.2	1.1221
Tb927.11.6370	Tb927.11.6370	leucine-rich+repeat+protein+(LRRP),+putative	1	7	7	15.7	1.3313
Tb927.3.1010	Tb927.3.1010	Protein of unknown function	1	16	16	32	1.3324	1	12	12	31.8	1.1504
Tb927.11.9530	Tb927.11.9530	14-3-3-I+protein	1	17	17	53.4	1.3332	1	14	14	57.6	1.0911
Tb927.7.6890	Tb927.7.6890	Protein of unknown function	1	3	3	20.5	1.3342	1	3	3	15	1.1798
Tb11.1380;Tb927.11.1840	Tb11.1380;Tb927.11.1840	Protein of unknown function	2	6;6	6	21.6	1.3373	2	11;11	11	37.1	1.0804
Tb927.9.5040	Tb927.9.5040	cAMP-specific+phosphodiesterase+(PDEB1)	1	10	10	16.5	1.3378	1	6	6	11.8	0.98789
Tb927.10.12840	Tb927.10.12840	mitochondrial+carrier+protein+(MCP12)	1	11	11	37.8	1.3381	1	9	9	37.5	1.0163
Tb927.7.7250	Tb927.7.7250	Protein of unknown function	1	3	3	3	1.3414
Tb927.2.2160	Tb927.2.2160	paraflagellar+rod+component,+putative+(PFC11)	1	4	4	21.3	1.343	1	5	5	17	1.1506
Tb927.10.470	Tb927.10.470	choline+dehydrogenase,+putative	1	2	2	6.1	1.3446
Tb927.5.2260;Tb927.5.2160;Tb927.5.2170	Tb927.5.2260	Protein of unknown function	3	4;1;1	4	26.1	1.345	4	2;1;1;1	2	17.9	0.86684
Tb927.10.2380	Tb927.10.2380	Protein of unknown function	1	2	2	4.3	1.346	1	2	2	3.6	1.4625
Tb927.11.9180	Tb927.11.9180	ADP-ribosylation+factor+GTPase+activating+protein,+putative+(Cnt-b5)	1	2	2	21.6	1.3479
Tb927.4.3500;Tb927.4.3520	Tb927.4.3500;Tb927.4.3520	Protein of unknown function	2	2;1	2	7.4	1.3496
Tb927.7.3740	Tb927.7.3740	Protein of unknown function	1	14	14	28.9	1.3504	1	4	4	7.7	1.0948
Tb927.2.4210	Tb927.2.4210	glycosomal+phosphoenolpyruvate+carboxykinase+(PEPCK)	1	43	43	81	1.3516	1	33	33	73.9	1.137
Tb927.10.7930	Tb927.10.7930	2,3-bisphosphoglycerate-independent+phosphoglycerate+mutase+(PGAM)	1	17	17	53.2	1.352	1	13	13	35.6	1.0487
Tb927.5.2850	Tb927.5.2850	radial+spoke+protein+RSP2,+putative	1	2	2	5.2	1.352
Tb927.11.1020	Tb927.11.1020	ribokinase,+putative	1	12	12	54.4	1.3523	1	8	8	33.6	1.0289
Tb927.10.14500	Tb927.10.14500	Protein of unknown function	1	3	3	15.1	1.3528	1	6	6	34.7	1.2106
Tb927.1.420;Tb927.6.140;Tb927.2.980;Tb927.4.190;Tb927.2.720	Tb927.1.420;Tb927.6.140	retrotransposon+hot+spot+protein+5+(RHS5),+putative	5	1;1;0;0;0	1	2.2	1.3533
Tb927.2.1180	Tb927.2.1180	retrotransposon+hot+spot+protein+3+(RHS3),+putative	1	3	3	4.8	1.3534	1	2	2	1.7	1.1191
Tb927.11.10540	Tb927.11.10540	Protein of unknown function	1	6	6	8.2	1.3561
Tb927.7.2640;Tb927.7.2650	Tb927.7.2640	Protein of unknown function	2	8;2	8	19	1.3566	2	6;2	6	12.1	1.0471
Tb927.6.4140	Tb927.6.4140	paraflagellar+rod+component,+putative+(PFC4)	1	3	3	37.4	1.3588	1	2	2	19.1	1.0747
Tb927.11.6390	Tb927.11.6390	Protein of unknown function	1	2	2	12	1.3625
Tb927.10.6070	Tb927.10.6070	universal+minicircle+sequence+binding+protein+(UMSBP),+putative,predicted+zinc+finger+protein	1	3	3	28.6	1.3645	1	6	6	54.3	1.214
Tb927.6.1570	Tb927.6.1570	2-hydroxy-3-oxopropionate+reductase,+putative	1	4	4	19	1.3646	1	5	5	23.7	1.3683
Tb927.11.720;Tb11.0840	Tb927.11.720;Tb11.0840	Protein of unknown function	2	6;5	6	29.9	1.3677	2	5;4	5	25.4	1.1748
Tb927.9.10790	Tb927.9.10790	Protein of unknown function	1	3	3	20	1.3721
Tb927.3.2310	Tb927.3.2310	PACRGA	1	3	3	16.3	1.3754	1	2	2	7.7	1.3779
Tb927.11.14210	Tb927.11.14210	Protein of unknown function	1	2	2	2	1.3768
Tb927.2.1330	Tb927.2.1330	retrotransposon+hot+spot+protein+(RHS,+pseudogene),+putative,retrotransposon+hot+spot+protein+6+(RHS6),+degenerate	1	8	8	14.3	1.3785	1	7	7	13.8	1.0268
Tb927.7.5940	Tb927.7.5940	Protein+Associated+with+Differentiation+(TbPAD2)	1	3	3	4.6	1.3816	1	1	1	2	0.80862
Tb927.4.1740	Tb927.4.1740	Protein of unknown function	1	2	2	7.6	1.3826
Tb927.11.11290	Tb927.11.11290	heat+shock+protein+70,+putative	1	2	2	4.6	1.3872
Tb927.11.6040	Tb927.11.6040	Protein of unknown function	1	5	5	8.1	1.3883
Tb927.11.14780	Tb927.11.14780	phosphomannose+isomerase,+putative	1	5	5	22.2	1.3898	1	5	5	16.6	1.0956
Tb927.3.3690	Tb927.3.3690	flagellar+radial+spoke+protein-like,+putative	1	3	3	6.9	1.3902	1	3	3	12.2	1.2162
Tb927.11.6810	Tb927.11.6810	tubulin-tyrsoine+ligase-like+protein,+putative+(TTL)	1	2	2	3.8	1.3925
Tb927.8.1550	Tb927.8.1550	paraflagellar+rod+component,+putative+(PFC3)	1	9	9	17.5	1.3978	1	12	12	23	1.1369
Tb927.8.6660	Tb927.8.6660	paraflagellar+rod+component,+putative+(PFC1)	1	15	15	40.7	1.4035	1	9	9	19.8	1.1873
Tb927.5.2410	Tb927.5.2410	kinesin,+putative	1	5	5	6	1.4055
Tb927.10.6880	Tb927.10.6880	glyceraldehyde+3-phosphate+dehydrogenase,+cytosolic+(GAP)	1	11	11	47.4	1.407	1	7	7	26.6	1.263
Tb927.4.2110	Tb927.4.2110	protein+phosphatase+2C,+putative	1	5	5	18.8	1.408	1	2	2	8	1.0216
Tb927.11.11520	Tb927.11.11520	glycosomal+membrane+protein+(PEX11)	1	3	3	14.2	1.4147	1	7	7	36.7	0.9435
Tb927.2.1170;Tb11.1790	Tb927.2.1170;Tb11.1790	retrotransposon+hot+spot+protein+5+(RHS5),+putative	2	2;2	2	3.1	1.4187	2	2;2	2	3.1	1.1747
Tb927.7.6910	Tb927.7.6910	Protein of unknown function	1	10	10	19.8	1.4213	1	3	3	4.1	1.1566
Tb927.11.14300	Tb927.11.14300	dynein+intermediate+chain+IC70,+putative	1	3	3	8.8	1.4218
Tb927.7.7040	Tb927.7.7040	methylthioadenosine+phosphorylase,+putative+(MTAP)	1	9	9	37.2	1.4247	1	10	10	49.8	1.3909
Tb927.3.4290;Tb927.3.4300;Tb927.3.4310;Tb927.3.4320;Tb927.3.4330	Tb927.3.4290;Tb927.3.4300;Tb927.3.4310;Tb927.3.4320;Tb927.3.4330	PFR1+(PFR1)	5	41;41;41;41;41	41	66.7	1.4279	5	32;32;32;32;32	32	54	1.1499
Tb927.11.2690	Tb927.11.2690	succinyl-coA:3-ketoacid-coenzyme+A+transferase,+mitochondrial+precursor,+putative	1	15	15	36.3	1.4296	1	14	14	37.9	1.0305
Tb927.11.11010	Tb927.11.11010	Protein of unknown function	1	4	4	16.1	1.4333	1	11	11	37.1	1.1282
Tb927.9.6290	Tb927.9.6290	arginine+kinase+(AK)	1	5	5	9.6	1.4336	1	2	2	2.5	0.97605
Tb927.3.5060	Tb927.3.5060	Protein of unknown function	1	3	3	14.7	1.438	1	5	5	25.1	1.3639
Tb927.7.3920	Tb927.7.3920	Protein of unknown function	1	2	2	13.1	1.4444
Tb927.10.13780	Tb927.10.13780	glycogen+synthase+kinase+3+(GSK3)	1	7	7	29.3	1.4459	1	7	7	29.5	1.174
Tb927.11.11480	Tb927.11.11480	Trichohyalin,+putative	1	3	3	11.2	1.4468
Tb927.4.4040	Tb927.4.4040	Protein of unknown function	1	3	3	12.7	1.4664	1	2	2	12	1.0925
Tb927.9.11580;Tb927.9.11600	Tb927.9.11580;Tb927.9.11600	Gim5A+protein,glycosomal+membrane+protein+(gim5A)	2	7;7	7	43.2	1.4779	1	3	3	7.4	1.0921
Tb927.10.14770	Tb927.10.14770	protein+kinase,+putative	1	2	2	5.9	1.4899
Tb927.5.800;Tb927.5.790	Tb927.5.800	casein+kinase+I,+isoform+2+(CK1.2)	2	7;1	7	22	1.4927	1	2	2	5.4	1.4631
Tb927.9.5750;Tb927.9.5840	Tb927.9.5750;Tb927.9.5840	unspecified+product+(TRYP1)	2	18;18	18	67.8	1.4963	2	18;18	18	77.9	1.1841
Tb927.4.5030;Tb927.8.7390	Tb927.4.5030;Tb927.8.7390	protein+phosphatase+1+(PP1)	2	2;2	2	9.2	1.4999
Tb927.1.2260;Tb927.1.2230	Tb927.1.2260;Tb927.1.2230	calpain-like+protein+fragment,+putative	2	2;2	2	20.2	1.5003	1	3	3	17.1	2.7112
Tb927.11.15130	Tb927.11.15130	chaperone+protein+DNAj,+putative,heat+shock+protein-like+protein,+putative	1	4	4	20.1	1.5004	1	5	5	27.9	1.1937
Tb927.11.1560	Tb927.11.1560	1,2-Dihydroxy-3-keto-5-methylthiopentene+dioxygenase,+putative	1	7	7	26.6	1.501	1	2	2	8.2	1.5865
Tb927.7.5050	Tb927.7.5050	Protein of unknown function	1	3	3	5.3	1.5022
Tb927.9.5900	Tb927.9.5900	glutamate+dehydrogenase+(GDH)	1	59	59	61.7	1.5166	1	34	34	41.4	1.0218
Tb927.3.1900	Tb927.3.1900	Protein of unknown function	1	3	3	3.9	1.5212
Tb927.3.5370	Tb927.3.5370	Protein of unknown function	1	6	6	27.2	1.5348	1	4	4	18.5	1.1262
Tb927.9.7180	Tb927.9.7180	adenosine+monophosphate+deaminase,+putative,AMP+deaminase,+putative	1	2	2	1.4	1.5395
Tb927.8.1870	Tb927.8.1870	Golgi/lysosome+glycoprotein+1+(tGLP1)	1	10	10	20.5	1.5396	1	5	5	11.5	1.0918
Tb927.11.1430	Tb927.11.1430	Protein of unknown function	1	8	8	17.4	1.5427	1	4	4	7.7	1.2729
Tb927.11.4880	Tb927.11.4880	Protein of unknown function	1	2	2	10.6	1.5475	1	2	2	14.6	1.2144
Tb927.3.5010	Tb927.3.5010	Protein of unknown function	1	2	2	10.4	1.5486	1	6	6	23.8	1.1999
Tb927.9.1750	Tb927.9.1750	Protein of unknown function	1	2	2	0.6	1.5506
Tb927.5.2950	Tb927.5.2950	Protein of unknown function	1	2	2	4	1.5565
Tb11.1220;Tb927.10.15250	Tb11.1220;Tb927.10.15250	Protein of unknown function,chrXI+additional,+unordered+contigs	2	4;4	4	10.7	1.5571	2	2;2	2	4.3	1.3103
Tb927.11.13230	Tb927.11.13230	Protein of unknown function	1	2	2	5.6	1.5576	1	4	4	17.6	1.233
Tb927.10.15410	Tb927.10.15410	glycosomal+malate+dehydrogenase+(gMDH)	1	31	31	66.6	1.5587	1	18	18	54.8	1.1212
Tb927.11.4920	Tb927.11.4920	Protein of unknown function	1	2	2	9.9	1.5754	1	2	2	12.9	1.1495
Tb927.11.13500	Tb927.11.13500	par1	1	24	24	49	1.5893	1	22	22	48.6	1.3247
Tb927.4.110;Tb09.v4.0013	Tb927.4.110	retrotransposon+hot+spot+protein+(RHS,+pseudogene),+putative,retrotransposon+hot+spot+protein+1+(RHS1),+interrupted	2	3;2	3	8.9	1.5912	2	2;2	2	3.6	1.1787
Tb927.9.8450	Tb927.9.8450	adenylate+kinase+(ADKG)	1	3	3	19.5	1.5979	1	5	5	27.5	1.278
Tb927.11.15150	Tb927.11.15150	1-acyl-sn-glycerol-3-phosphate+acyltransferase,+putative	1	3	3	13.3	1.6073	1	3	3	15.1	1.4463
Tb927.2.340;Tb11.0820;Tb927.1.70	Tb927.2.340	retrotransposon+hot+spot+protein+4+(RHS4),+putative	3	8;0;0	8	12.1	1.6113	3	6;0;0	6	8.9	1.152
Tb927.10.9250	Tb927.10.9250	G-actin+binding+protein,+putative,CAP/Srv2p,+putative	1	6	6	40.1	1.6287	1	3	3	19.7	1.163
Tb927.3.3770;Tb927.3.3790	Tb927.3.3770;Tb927.3.3790	paraflagellar+rod+component,+putative+(PFC6)	2	12;12	12	59.1	1.629	2	7;7	7	33.9	1.2714
Tb927.10.2810	Tb927.10.2810	Protein of unknown function	1	4	4	16.3	1.6453	1	3	3	8.6	0.96922
Tb927.7.1920	Tb927.7.1920	paraflagellar+rod+component,+putative+(PFC5)	1	4	4	9.8	1.6541
Tb927.11.8290	Tb927.11.8290	exosome+complex+exonuclease+RRP44,+putative	1	2	2	3.2	1.6677
Tb927.2.450	Tb927.2.450	retrotransposon+hot+spot+protein+4+(RHS4),+putative	1	3	3	5.1	1.6679	1	6	6	8.4	1.2115
Tb927.2.470;Tb927.6.5160;Tb927.4.220;Tb927.2.480;Tb927.6.5170	Tb927.2.470	retrotransposon+hot+spot+protein+4+(RHS4),+putative	5	4;0;1;0;0	4	4.2	1.6707	3	4;0;1	4	5.9	1.256
Tb927.10.8490;Tb927.10.8500;Tb927.10.8510;Tb927.10.8520;Tb927.10.8530	Tb927.10.8490;Tb927.10.8500;Tb927.10.8510;Tb927.10.8520;Tb927.10.8530	glucose+transporter,+putative	5	5;5;5;5;5	5	5.9	1.6787	5	2;2;2;2;2	2	4	1.2579
Tb927.11.14880	Tb927.11.14880	paraflagellar+rod+component,+putative+(PFC9)	1	2	2	9.4	1.6843	1	3	3	14.6	1.2717
Tb927.10.2490	Tb927.10.2490	glucose-6-phosphate+1-dehydrogenase+(G6PD)	1	4	4	12.2	1.6989	1	2	2	4.8	1.1253
Tb927.9.9940	Tb927.9.9940	PACRGB	1	3	3	9.6	1.7005	1	2	2	8.3	1.2911
Tb927.2.1210;Tb927.2.1140;Tb927.6.5180	Tb927.2.1210	retrotransposon+hot+spot+protein+4+(RHS4),+putative	3	2;1;0	2	2.7	1.7065	3	2;1;0	2	3	1.126
Tb927.4.2740	Tb927.4.2740	Protein of unknown function	1	4	4	36.7	1.7082	1	13	13	63.3	0.93575
Tb927.9.13440	Tb927.9.13440	Protein of unknown function	1	2	2	1.8	1.7156
Tb927.3.3750	Tb927.3.3750	paraflagellar+rod+component,+putative+(PFC7)	1	3	3	36.4	1.7329	1	10	10	79.5	1.1225
Tb927.11.16400	Tb927.11.16400	kinetoplast+DNA-associated+protein,+putative	1	3	3	10.8	1.8105
Tb927.9.12570;Tb927.9.12590;Tb927.9.12630;Tb927.9.12550;Tb927.9.12610	Tb927.9.12570;Tb927.9.12590;Tb927.9.12630;Tb927.9.12550;Tb927.9.12610	glycerol+kinase,+glycosomal+(glk1)	5	31;31;31;29;29	31	65.4	1.8108	5	32;32;32;30;30	32	66.4	1.6633
Tb927.11.5520	Tb927.11.5520	triosephosphate+isomerase+(TIM)	1	13	13	53.6	1.8127	1	13	13	60.4	1.4232
Tb927.2.5660	Tb927.2.5660	adenylate+kinase,+putative+(ADKA)	1	7	7	41.2	1.821	1	5	5	25.8	1.5135
Tb927.1.120;Tb927.4.240;Tb927.7.1980;Tb927.7.1990;Tb927.7.2000;Tb927.7.1950;Tb927.7.1960;Tb927.7.1970;Tb927.7.2010;Tb927.7.2030;Tb927.7.2020;Tb927.4.300;Tb927.4.260;Tb927.4.270;Tb927.4.280;Tb927.4.290;Tb11.0050	Tb927.1.120	retrotransposon+hot+spot+protein+4+(RHS4),+putative	17	14;0;0;0;0;0;0;0;0;0;0;0;0;0;0;0;0	14	23.4	1.8797	17	4;0;0;0;0;0;0;0;0;0;0;0;0;0;0;0;0	4	7.1	1.2121
Tb927.9.11030;Tb927.9.11100	Tb927.9.11030;Tb927.9.11100	protein+kinase+A+catalytic+subunit+isoform+2,protein+kinase+A+catalytic+subunit+(PKAC2)	2	2;1	2	11.6	1.9469
Tb927.2.510	Tb927.2.510	retrotransposon+hot+spot+protein+4+(RHS4),+putative	1	2	2	4.4	2.0342	1	1	1	1.3	1.2585
Tb927.3.3300	Tb927.3.3300	Protein of unknown function	1	10	10	19.4	2.1126	1	6	6	12.5	1.5855
Tb927.2.560	Tb927.2.560	retrotransposon+hot+spot+protein+4+(RHS4),+putative	1	2	2	3	2.122	1	3	3	5	1.3773
Tb927.9.12650	Tb927.9.12650	ubiquitin-activating+enzyme+E1,+putative+(UBA2)	1	44	44	48.9	2.1266	1	14	14	16.1	1.5608
Tb927.3.2960	Tb927.3.2960	inosine-adenosine-guanosine-nucleosidehydrolase,IAG-nucleoside+hydrolase+(IAGNH)	1	12	12	49.2	2.2301	1	6	6	26.6	1.8117
Tb927.7.6850;Tb927.7.6830	Tb927.7.6850;Tb927.7.6830	trans-sialidase+(TbTS)	2	11;8	11	23.5	2.2473	2	5;5	5	9.7	0.58547
Tb927.10.7090	Tb927.10.7090	alternative+oxidase+(AOX)	1	2	2	7.6	2.2706	1	2	2	7.6	1.9408
Tb927.10.3650	Tb927.10.3650	NADH-dependent+fumarate+reductase,+putative	1	10	10	15	2.2859	1	4	4	5.4	1.8783
Tb927.11.4700	Tb927.11.4700	prostaglandin+f+synthase	1	27	27	86.6	2.3705	1	21	21	70.7	2.3998
Tb927.9.7000	Tb927.9.7000	Protein of unknown function	1	2	2	12	2.6081	1	9	9	51.9	2.9338
Tb927.9.6100	Tb927.9.6100	TFIIF-stimulated+CTD+phosphatase,+putative	1	2	2	6.7	2.7409
Tb927.8.2210	Tb927.8.2210	pteridine+reductase+(PTR1)	1	3	3	16.5	3.0728
Tb927.10.3660	Tb927.10.3660	aspartate+aminotransferase	1	10	10	35.7	3.2574	1	10	10	34.2	3.176
Tb927.10.2020	Tb927.10.2020	hexokinase+(HK2)	1	2	2	4.2	3.3954	1	3	3	7.9	2.9308
Tb927.10.2010	Tb927.10.2010	hexokinase+(HK1)	1	3	3	7.9	3.8558	1	4	4	12.1	3.15
Tb927.7.7500;Tb927.5.300;Tb927.5.300b;Tb927.2.6180;Tb927.2.6230;Tb927.2.6310	Tb927.7.7500	thymine-7-hydroxylase,+putative+(TLP7)	6	5;1;1;1;1;1	5	15	4.076	3	5;1;1	5	20	1.9738
Tb927.8.1620;Tb927.8.1630;Tb927.8.1640;Tb927.8.1610	Tb927.8.1620;Tb927.8.1630;Tb927.8.1640;Tb927.8.1610	MSP-B,+putative	4	6;6;6;6	6	17	4.1424	4	3;3;3;3	3	7.7	1.9215
Tb927.7.2980;Tb927.7.3020;Tb927.9.7960	Tb927.7.2980;Tb927.7.3020	Protein of unknown function	3	22;21;1	22	80	5.4383	2	16;14	16	65.3	2.9492
Tb927.8.5460;Tb927.8.5470;Tb927.8.5440;Tb927.8.5465	Tb927.8.5460	flagellar+calcium-binding+protein,44+kDa+calflagin,44+kDa+calcimedin+(Tb-44)	4	4;1;1;1	4	10.6	8.4045	4	5;3;3;2	5	19.4	3.5909
Tb927.5.285b;Tb927.5.320;Tb927.5.320b;Tb927.5.330;Tb927.5.330b	Tb927.5.285b;Tb927.5.320;Tb927.5.320b;Tb927.5.330;Tb927.5.330b	receptor-type+adenylate+cyclase,+putative,expression+site+associated+gene+(ESAG)+4+protein,+putative	5	6;6;6;6;6	6	8.4	9.0714
Tb927.9.14550	Tb927.9.14550	unspecified+product	1	5	5	12	13.56
Tb927.6.1010;Tb927.6.1020;Tb927.6.960;Tb927.6.970;Tb927.6.980;Tb927.6.1000;Tb927.6.1050;Tb927.6.1060;Tb927.6.990	Tb927.6.1010;Tb927.6.1020;Tb927.6.960;Tb927.6.970;Tb927.6.980;Tb927.6.1000;Tb927.6.1050;Tb927.6.1060;Tb927.6.990	cysteine+peptidase+precursor,cysteine+peptidase,+Clan+CA,+family+C1,+Cathepsin+L-like+(CP)						9	1;1;1;1;1;1;1;1;1	1	3.3	1.0423
Tb927.9.1590	Tb927.9.1590	Protein of unknown function						1	2	2	27.9	0.50041
Tb927.9.2110	Tb927.9.2110	Protein of unknown function						1	2	2	16.8	0.83152
Tb927.9.3590	Tb927.9.3590	monothiol+glutaredoxin,+putative						1	2	2	12.2	0.54562
Tb927.9.4520	Tb927.9.4520	mitochondrial+processing+peptide+beta+subunit,+putative,metallo-peptidase,+Clan+ME,+Family+M16						1	2	2	6.5	0.65588
Tb927.9.5100	Tb927.9.5100	cAMP-specific+phosphodiesterase+(PDEB2)						1	2	2	3.6	0.98037
Tb927.9.6130	Tb927.9.6130	calmodulin,+putative						1	2	2	19.7	1.0329
Tb927.9.7080	Tb927.9.7080	Protein of unknown function						1	2	2	20.6	0.92496
Tb927.9.7980;Tb927.9.7890;Tb927.9.7920	Tb927.9.7980;Tb927.9.7890;Tb927.9.7920	Protein of unknown function						3	2;2;1	2	29.7	1.4075
Tb927.9.8260	Tb927.9.8260	rhomboid-like+protein,serine+peptidase,+Clan+S-+,+family+S54,+putative						1	2	2	9.1	0.80105
Tb927.9.8620	Tb927.9.8620	Protein of unknown function						1	2	2	1.5	0.13568
Tb927.9.8810	Tb927.9.8810	Protein of unknown function						1	2	2	11.7	1.2604
Tb927.9.9210;Tb927.11.3000	Tb927.9.9210;Tb927.11.3000	60S+ribosomal+protein+L37,+putative						2	2;2	2	17.9	1.1454
Tb927.9.10570	Tb927.9.10570	predicted+zinc+finger+protein						1	2	2	11.8	0.94764
Tb927.9.10890	Tb927.9.10890	Protein of unknown function						1	2	2	14.2	1.2005
Tb927.9.11230	Tb927.9.11230	calmodulin-like+protein,+putative,EF+hand+containing+protein						1	2	2	13.5	1.0846
Tb927.9.11720	Tb927.9.11720	Iron-sulfur+cluster+assembly+protein						1	2	2	18.9	0.72594
Tb927.9.11820	Tb927.9.11820	Protein of unknown function						1	2	2	6.5	1.6053
Tb927.9.15240	Tb927.9.15240	Protein of unknown function						1	2	2	12.9	0.61743
Tb927.11.9450	Tb927.11.9450	cyclophilin+type+peptidyl-prolyl+cis-trans+isomerase,+putative+(PPIase)						1	2	2	16.8	0.89723
Tb927.11.10030	Tb927.11.10030	60S+ribosomal+protein+L29,+putative						1	2	2	36.6	1.2968
Tb927.11.11600	Tb927.11.11600	Protein of unknown function						1	2	2	1.1	0.055267
Tb927.11.12230	Tb927.11.12230	heat+shock+protein+HslVU,+ATPase+subunit+HslU,+putative,ATP-dependent+hsl+protease+ATP-binding+subunit+hslU,+putative						1	2	2	4.8	1.1236
Tb927.11.13710	Tb927.11.13710	Protein of unknown function						1	2	2	11.8	0.64859
Tb927.11.13870	Tb927.11.13870	Protein of unknown function						1	2	2	17.5	0.41205
Tb927.11.14950	Tb927.11.14950	zinc+finger+protein+2+(ZFP2)						1	2	2	28.8	1.0822
Tb927.11.15030	Tb927.11.15030	small+GTPase+(X3)						1	2	2	10.6	1.2604
Tb927.11.15480	Tb927.11.15480	heat+shock+protein+Hsp20,+putative						1	2	2	13.5	1.0234
Tb927.11.16510	Tb927.11.16510	Protein of unknown function						1	2	2	16.4	0.81915
Tb927.11.2570	Tb927.11.2570	Protein of unknown function						1	2	2	5.4	1.0722
Tb927.11.2930	Tb927.11.2930	Protein of unknown function						1	2	2	18.2	0.48398
Tb927.11.4320	Tb927.11.4320	Protein of unknown function						1	2	2	10.5	0.90176
Tb927.11.4660	Tb927.11.4660	kinesin,+putative,MCAK-like+kinesin,+putative,kinesin+family+member+6,+putative+(Kif13-2)						1	2	2	2.2	0.991
Tb927.11.4690	Tb927.11.4690	mitochondrial+DNA+polymerase+I+protein+B+(POLIB)						1	2	2	1.6	1.2256
Tb927.11.4810	Tb927.11.4810	Protein of unknown function						1	2	2	10.3	0.60275
Tb927.11.5510	Tb927.11.5510	dynein+light+chain+p28,+axonemal,+putative						1	2	2	8.5	1.3419
Tb927.11.5680	Tb927.11.5680	dynein+light+chain,+putative						1	2	2	12.4	0.95865
Tb927.11.7100	Tb927.11.7100	cytoplasmic+translation+machinery+associated+protein,+putative						1	2	2	12.3	0.79862
Tb927.11.7740	Tb927.11.7740	dynein+light+chain,+putative						1	2	2	18.3	1.0682
Tb927.11.7890	Tb927.11.7890	zinc+finger+protein+family+member,+putative+(ZC3H44)						1	2	2	5.8	0.84779
Tb927.11.600	Tb927.11.600	Protein of unknown function						1	2	2	14.2	0.8637
Tb927.11.510	Tb927.11.510	RNA-binding+protein,+UBP2+(UBP2)						1	2	2	25.7	1.0493
Tb927.11.180	Tb927.11.180	electron+transfer+flavoprotein,+putative						1	2	2	13.8	0.33263
Tb927.11.1370	Tb927.11.1370	glutaredoxin,+putative						1	2	2	16.8	0.73332
Tb927.11.17210	Tb927.11.17210	variant+surface+glycoprotein+(VSG),+frameshifted+and+degenerate						1	2	2	4.3	0.06469
Tb927.1.2230	Tb927.1.2230	calpain-like+protein+fragment,+putative						1	2	2	16.3	0.73137
Tb927.1.840	Tb927.1.840	Protein of unknown function						1	2	2	10	0.80291
Tb927.10.1070	Tb927.10.1070	cell+division+protein+kinase+2+homolog+1,cdc2-+like+protein+kinase+(CRK1)						1	2	2	8.6	0.97119
Tb927.10.11520	Tb927.10.11520	Protein of unknown function						1	2	2	22.2	0.6825
Tb927.10.11700	Tb927.10.11700	guanylate+kinase,+putative						1	2	2	11.8	0.6419
Tb927.10.12000	Tb927.10.12000	iron-sulfur+cluster+assembly+protein,+putative						1	2	2	25.3	0.54592
Tb927.10.12330	Tb927.10.12330	zinc+finger+protein+family+member,+putative+(ZC3H34)						1	2	2	11.9	1.1983
Tb927.10.12430	Tb927.10.12430	Protein of unknown function						1	2	2	4.6	1.0841
Tb927.10.12930	Tb927.10.12930	Protein of unknown function						1	2	2	19.3	1.1696
Tb927.10.12960	Tb927.10.12960	ras-related+protein+rab-5,small+GTPase,+putative+(RAB5A)						1	2	2	13.5	0.9594
Tb927.10.13130	Tb927.10.13130	UTP-glucose-1-phosphate+uridylyltransferase						1	2	2	6.6	0.77847
Tb927.10.13450	Tb927.10.13450	Protein of unknown function,Protein of unknown function						1	2	2	5.5	1.0766
Tb927.10.13800	Tb927.10.13800	Protein of unknown function						1	2	2	13.6	1.6584
Tb927.10.13860	Tb927.10.13860	GPI-anchor+transamidase+subunit+8+(GPI8)						1	2	2	4.7	1.1877
Tb927.10.14130	Tb927.10.14130	Protein of unknown function						1	2	2	20.4	1.0513
Tb927.10.14180	Tb927.10.14180	protein+transport+protein+SEC13,+putative,cytosolic+coat+protein,+putative						1	2	2	6.4	1.1204
Tb927.10.1430	Tb927.10.1430	Protein of unknown function						1	2	2	11	0.78232
Tb927.10.15350	Tb927.10.15350	histone+H3+variant+(h3vaR)						1	2	2	12.9	0.70267
Tb927.10.1580	Tb927.10.1580	Protein of unknown function						1	2	2	21.9	0.66619
Tb927.10.220;Tb927.10.6370	Tb927.10.220;Tb927.10.6370	60S+ribosomal+protein+L37a,+putative						2	2;2	2	28	1.4059
Tb927.10.2640	Tb927.10.2640	intraflagellar+transport+protein+IFT81,+putative						1	2	2	5.1	1.084
Tb927.10.3370;Tb927.10.3380	Tb927.10.3370;Tb927.10.3380	60S+acidic+ribosomal+protein+P2,+putative						2	2;2	2	43	1.3306
Tb927.10.3560	Tb927.10.3560	arginine+N-methyltransferase,+putative						1	2	2	6.2	1.1523
Tb927.10.4690	Tb927.10.4690	dynein+light+chain,+putative						1	2	2	25.9	1.1546
Tb927.10.5050	Tb927.10.5050	Protein of unknown function						1	2	2	29.3	0.79671
Tb927.10.7210	Tb927.10.7210	Protein of unknown function						1	2	2	10.5	1.1616
Tb927.10.7750	Tb927.10.7750	Protein of unknown function						1	2	2	8.8	0.98876
Tb927.10.7920	Tb927.10.7920	Protein of unknown function						1	2	2	10.4	1.0612
Tb927.10.8630	Tb927.10.8630	Protein of unknown function						1	2	2	9.4	0.68918
Tb927.10.9990	Tb927.10.9990	Protein of unknown function						1	2	2	15.9	0.8454
Tb927.2.2390	Tb927.2.2390	Protein of unknown function						1	2	2	27.3	0.88525
Tb927.2.2670	Tb927.2.2670	histone+H4+variant						1	2	2	18	1.1272
Tb927.2.3800	Tb927.2.3800	guide+RNA+associated+protein,+GAP1,MRB1-associated+protein						1	2	2	5.7	0.83685
Tb927.2.4540	Tb927.2.4540	Small+nuclear+ribonucleoprotein-associated+protein+B+(snRNP-B)+(Sm+protein+B)+(Sm-B)+(SmB),+putative+(TbSmB)						1	2	2	16.5	0.84473
Tb927.2.4930	Tb927.2.4930	esterase,+putative						1	2	2	11	0.75086
Tb927.2.5850	Tb927.2.5850	small+nuclear+ribonucleoprotein+SmD2+(Sm-D2)						1	2	2	26.1	0.89794
Tb927.3.1310	Tb927.3.1310	Protein of unknown function						1	2	2	2.2	1.0928
Tb927.3.1720	Tb927.3.1720	Protein of unknown function						1	2	2	26.6	0.77826
Tb927.3.2180	Tb927.3.2180	Protein of unknown function						1	2	2	14.1	1.2366
Tb927.3.2880	Tb927.3.2880	Protein of unknown function						1	2	2	20.2	1.1763
Tb927.3.3100	Tb927.3.3100	peptidyl-prolyl+cis-trans+isomerase+NIMA-interacting+4,+putative						1	2	2	16.4	0.94179
Tb927.3.3850	Tb927.3.3850	Protein of unknown function						1	2	2	2.2	1.064
Tb927.3.4650	Tb927.3.4650	C-8+sterol+isomerase,+putative						1	2	2	9	0.7717
Tb927.3.4940	Tb927.3.4940	5-histidylcysteine+sulfoxide+synthase,+putative						1	2	2	3.5	0.64429
Tb927.3.5430	Tb927.3.5430	Protein of unknown function						1	2	2	10.3	1.0644
Tb927.3.5520	Tb927.3.5520	26S+proteasome+regulatory+non-ATPase+subunit+(RPN1)						1	2	2	4.4	0.78585
Tb927.3.5550	Tb927.3.5550	small+GTP-binding+protein,+putative+(TbRX1)						1	2	2	11.5	0.89181
Tb927.3.740	Tb927.3.740	ZFP+family+member,+putative+(ZC3H5)						1	2	2	18.7	1.3688
Tb927.3.860	Tb927.3.860	acyl+carrier+protein,acyl+carrier+protein,+mitochondrial+precursor,+putative+(ACP)						1	2	2	21.6	0.77735
Tb927.4.1380	Tb927.4.1380	Protein of unknown function						1	2	2	21.1	1.012
Tb927.4.1760	Tb927.4.1760	Protein of unknown function						1	2	2	21.7	0.67428
Tb927.4.2010	Tb927.4.2010	acyl-CoA+binding+protein,+putative+(ACBP)						1	2	2	19.4	0.81661
Tb927.4.3060	Tb927.4.3060	Protein of unknown function						1	2	2	14.9	0.94336
Tb927.4.3160	Tb927.4.3160	dihydroxyacetone+phosphate+acyltransferase,+putative+(DAT)						1	2	2	1.5	0.028319
Tb927.4.360	Tb927.4.360	1,2-Dihydroxy-3-keto-5-methylthiopentene+dioxygenase,+putative						1	2	2	9.6	1.2961
Tb927.4.3620;Tb927.4.3630;Tb927.4.3640	Tb927.4.3620;Tb927.4.3630;Tb927.4.3640	protein+phosphatase+1,+putative						3	2;1;1	2	8.8	1.461
Tb927.4.4650	Tb927.4.4650	diphthine+synthase,+putative						1	2	2	10.8	0.84749
Tb927.4.4660	Tb927.4.4660	Protein of unknown function						1	2	2	14.9	0.8283
Tb927.4.4690	Tb927.4.4690	Protein of unknown function						1	2	2	11.5	1.1295
Tb927.5.1280	Tb927.5.1280	alanine+racemase,+putative						1	2	2	10.5	0.68199
Tb927.5.1520	Tb927.5.1520	heat+shock+protein+HslVU,+ATPase+subunit+HslU,+putative						1	2	2	8.8	0.85743
Tb927.5.1820	Tb927.5.1820	60S+acidic+ribosomal+protein,+putative						1	2	2	34.6	1.3779
Tb927.5.1940	Tb927.5.1940	Protein of unknown function						1	2	2	16.8	1.0921
Tb927.5.2160	Tb927.5.2160	Protein of unknown function						1	2	2	17.9	0.91544
Tb927.5.3560	Tb927.5.3560	vesicle-associated+membrane+protein,+putative,synaptobrevin,+putative+(VAMP)						1	2	2	14.8	0.71811
Tb927.5.4020	Tb927.5.4020	Protein of unknown function						1	2	2	11.4	0.20112
Tb927.6.1080	Tb927.6.1080	glyoxalase+II+(glxII)						1	2	2	10.1	1.1683
Tb927.6.1290	Tb927.6.1290	Protein of unknown function						1	2	2	3.3	1.3507
Tb927.6.1860	Tb927.6.1860	Protein of unknown function						1	2	2	10.2	0.52877
Tb927.6.1870	Tb927.6.1870	eukaryotic+translation+initiation+factor+4e,+putative						1	2	2	9.8	0.84456
Tb927.6.3210	Tb927.6.3210	Protein of unknown function						1	2	2	14.2	0.76603
Tb927.6.4130	Tb927.6.4130	Protein of unknown function						1	2	2	24	0.82357
Tb927.6.4530	Tb927.6.4530	RNA-binding+protein,+putative+(RBP17)						1	2	2	24.8	0.51307
Tb927.7.2120	Tb927.7.2120	Protein of unknown function						1	2	2	9.2	1.2245
Tb927.7.2160	Tb927.7.2160	Protein of unknown function						1	2	2	10	2.2392
Tb927.7.2200	Tb927.7.2200	Protein of unknown function						1	2	2	23.1	0.75467
Tb927.7.2260	Tb927.7.2260	Protein of unknown function						1	2	2	10.4	2.1447
Tb927.7.3430	Tb927.7.3430	cyclophilin-type+peptidyl-prolyl+cis-trans+isomerase,+putative+(PPIase)						1	2	2	14.3	0.78741
Tb927.7.4060	Tb927.7.4060	calpain-like+cysteine+peptidase,+putative,cysteine+peptidase,+Clan+CA,+family+C2,+putative						1	2	2	15.7	1.0797
Tb927.7.4270	Tb927.7.4270	Protein of unknown function						1	2	2	14.9	0.95832
Tb927.7.4470	Tb927.7.4470	Protein of unknown function						1	2	2	13	0.79113
Tb927.7.5210	Tb927.7.5210	Protein of unknown function						1	2	2	4.5	1.3951
Tb927.7.5580;Tb927.7.5570	Tb927.7.5580;Tb927.7.5570	cell+cycle+associated+protein+MOB1-B+(MOB1B)						2	2;2	2	10.2	0.50518
Tb927.7.5700	Tb927.7.5700	Protein of unknown function						1	2	2	6.9	0.90925
Tb927.7.5760	Tb927.7.5760	nuclear+transport+factor+2+protein,+putative+(NFT2)						1	2	2	17.8	1.0801
Tb927.7.6990	Tb927.7.6990	Protein of unknown function						1	2	2	10.3	0.53353
Tb927.8.1440	Tb927.8.1440	maoC-like+dehydratase,+putative						1	2	2	21	0.61883
Tb927.8.1750	Tb927.8.1750	Protein of unknown function						1	2	2	32.3	0.78187
Tb927.8.2470	Tb927.8.2470	Protein of unknown function						1	2	2	26.6	0.30538
Tb927.8.4050;Tb927.8.4100	Tb927.8.4050;Tb927.8.4100	Protein of unknown function						2	2;2	2	2.9	1.4836
Tb927.8.4150	Tb927.8.4150	Protein of unknown function						1	2	2	8	0.64299
Tb927.8.5070	Tb927.8.5070	Protein of unknown function						1	2	2	15.2	1.2853
Tb927.8.5380	Tb927.8.5380	ubiquitin+fold+modifier+protein,+putative+(UFM1)						1	2	2	33	0.7989
Tb927.8.5520	Tb927.8.5520	Protein of unknown function						1	2	2	18.5	0.83052
Tb927.8.5740	Tb927.8.5740	proteasome+26S+non-ATPase+subunit+9,+putative						1	2	2	14.4	1.0094
Tb927.8.5780	Tb927.8.5780	phosphatase+of+regenerating+liver-type+phosphatase,+putative						1	2	2	21.6	0.66957
Tb927.8.6230	Tb927.8.6230	Protein of unknown function						1	2	2	10.6	0.94704
Tb927.8.6430	Tb927.8.6430	Protein of unknown function						1	2	2	21	1.0351
Tb927.8.6450	Tb927.8.6450	inhibitor+of+cysteine+peptidase+(ICP)						1	2	2	27.3	1.3839
Tb927.8.6460	Tb927.8.6460	Protein of unknown function						1	2	2	17.9	0.87312
Tb927.8.690	Tb927.8.690	peptidyl-prolyl+cis-trans+isomerase/rotamase,+putative,PPIase,+putative+(PIN1)						1	2	2	26.1	1.2529
Tb927.8.6910	Tb927.8.6910	cyclophilin,+putative						1	2	2	20	1.1151
Tb927.8.7170	Tb927.8.7170	inositol+polyphosphate+1-phosphatase,+putative						1	2	2	12.3	0.76788
Tb927.8.920	Tb927.8.920	ubiquitin-conjugating+enzyme+E2,+putative,ubiquitin-protein+ligase,+putative,ubiquitin+carrier+protein,+putative						1	2	2	14	0.90393
Tb05.5K5.130;Tb927.5.4480	Tb05.5K5.130;Tb927.5.4480	paraflagellar+rod+component+par4,+putative,BAC+from+homologous+region+on+chr5						2	3;3	3	6.6	1.2644
Tb927.9.1810;Tb927.9.1850	Tb927.9.1810;Tb927.9.1850	60S+ribosomal+protein+L35,+putative						2	3;3	3	16.5	1.2632
Tb927.9.2520	Tb927.9.2520	microtubule-+associated+protein+(GB4)						1	3	3	9.3	1.6994
Tb927.9.6560	Tb927.9.6560	protein+kinase,+putative						1	3	3	7.5	1.2166
Tb927.9.11000	Tb927.9.11000	small+GTPase,+putative,GTP-binding+protein,+putative+(RAB7)						1	3	3	17.3	0.8998
Tb927.9.11940	Tb927.9.11940	Protein of unknown function						1	3	3	29.1	0.7894
Tb927.9.15190;Tb927.6.5040	Tb927.9.15190;Tb927.6.5040	ribosomal+protein+L15,+putative						2	3;3	3	23.1	1.1828
Tb927.11.10040	Tb927.11.10040	Protein of unknown function						1	3	3	30.3	0.78648
Tb927.11.10070	Tb927.11.10070	Protein of unknown function						1	3	3	16.7	1.0224
Tb927.11.10240	Tb927.11.10240	hslVU+complex+proteolytic+subunit,+putative,hslVU+complex+proteolytic+subunit,+threonine+peptidase,+Clan+T(1),+family+T1B						1	3	3	15.8	0.77056
Tb927.11.13300	Tb927.11.13300	Protein of unknown function						1	3	3	23.7	0.86704
Tb927.11.13510	Tb927.11.13510	Protein of unknown function						1	3	3	21.7	0.48259
Tb927.11.14220	Tb927.11.14220	Protein of unknown function						1	3	3	11.8	1.0535
Tb927.11.15230	Tb927.11.15230	cytosolic+coat+protein,+putative						1	3	3	15.4	0.79656
Tb927.11.15680	Tb927.11.15680	Protein of unknown function						1	3	3	25.6	0.96125
Tb927.11.3770	Tb927.11.3770	Protein of unknown function						1	3	3	14.5	1.1352
Tb927.11.5600	Tb927.11.5600	Protein of unknown function						1	3	3	22.7	1.0225
Tb11.0845;Tb927.11.18680	Tb11.0845;Tb927.11.18680	dynein+light+chain+LC8,+putative+(DYNLL2)						2	3;3	3	33.3	1.0076
Tb927.11.2250	Tb927.11.2250	Protein of unknown function						1	3	3	13.3	1.1134
Tb927.10.10290;Tb927.10.10370	Tb927.10.10290;Tb927.10.10370	Protein of unknown function						2	3;3	3	27.5	0.84297
Tb927.10.10420	Tb927.10.10420	monothiol+glutaredoxin,+putative						1	3	3	28.2	0.81109
Tb927.10.11030	Tb927.10.11030	Protein of unknown function						1	3	3	34	0.85842
Tb927.10.12360	Tb927.10.12360	Protein of unknown function						1	3	3	27.1	1.2189
Tb927.10.12410	Tb927.10.12410	Protein of unknown function						1	3	3	16.7	1.0062
Tb927.10.14810	Tb927.10.14810	Protein of unknown function						1	3	3	23.8	0.87353
Tb927.10.3040	Tb927.10.3040	Protein of unknown function						1	3	3	17.8	0.79451
Tb927.10.3280;Tb927.9.2020	Tb927.10.3280	60S+ribosomal+proteins+L38,+putative						2	3;1	3	23.2	1.2587
Tb927.10.390	Tb927.10.390	Protein of unknown function						1	3	3	32.2	0.72393
Tb927.10.4240	Tb927.10.4240	Protein of unknown function						1	3	3	21.7	0.93881
Tb927.10.4280	Tb927.10.4280	Protein of unknown function						1	3	3	15.9	0.72615
Tb927.10.4760	Tb927.10.4760	Protein of unknown function						1	3	3	12.4	0.82988
Tb927.10.5860	Tb927.10.5860	Protein of unknown function						1	3	3	19	1.0482
Tb927.10.5940;Tb927.10.5950;Tb927.10.5930	Tb927.10.5940;Tb927.10.5950;Tb927.10.5930	protein+kinase,+putative						3	3;3;3	3	12.3	0.9937
Tb927.10.6440	Tb927.10.6440	phosphomannomutase,+putative						1	3	3	11.8	1.1492
Tb927.10.7420	Tb927.10.7420	bromodomain+factor+2+protein,+putative						1	3	3	20.1	1.0715
Tb927.10.8970;Tb927.10.8950	Tb927.10.8970;Tb927.10.8950	kinetoplast+DNA-associated+protein,+putative						2	3;3	3	17.3	1.0599
Tb927.2.2140	Tb927.2.2140	Protein of unknown function						1	3	3	24.1	0.71748
Tb927.2.6070	Tb927.2.6070	mitochondrial+RNA+binding+complex+1+subunit+(MRB6070)						1	3	3	14.4	0.88776
Tb927.3.3940	Tb927.3.3940	RNA-binding+protein,+putative+(DRBD11)						1	3	3	10.1	1.4157
Tb927.4.1890	Tb927.4.1890	Protein of unknown function						1	3	3	17.4	1.3216
Tb927.4.4350	Tb927.4.4350	Protein of unknown function						1	3	3	14.3	0.77383
Tb927.4.4910	Tb927.4.4910	3,2-trans-enoyl-CoA+isomerase,+mitochondrial+precursor,+putative						1	3	3	12.5	0.93189
Tb927.4.600	Tb927.4.600	Protein of unknown function						1	3	3	13.6	0.6994
Tb927.4.750	Tb927.4.750	50S+ribosomal+protein+L7Ae,+putative						1	3	3	28.3	1.0147
Tb927.5.3090	Tb927.5.3090	Protein of unknown function						1	3	3	35.6	1.237
Tb927.5.3970	Tb927.5.3970	adenylate+kinase,+putative+(ADKE)						1	3	3	13.1	1.1536
Tb927.5.950	Tb927.5.950	monothiol+glutaredoxin,+putative						1	3	3	16.2	0.90539
Tb927.6.2490	Tb927.6.2490	Protein of unknown function						1	3	3	10	0.74345
Tb927.6.3840	Tb927.6.3840	reticulon+domain+protein						1	3	3	17.2	1.0654
Tb927.6.3870	Tb927.6.3870	RNA-binding+protein,+putative+(SGN1)						1	3	3	16.4	0.96766
Tb927.6.4500	Tb927.6.4500	Protein of unknown function						1	3	3	15.8	1.0165
Tb927.7.2550	Tb927.7.2550	proteasome+regulatory+ATPase+subunit+5+(RPT5)						1	3	3	10.6	0.97266
Tb927.7.2590	Tb927.7.2590	prefoldin,+putative						1	3	3	33.5	1.0333
Tb927.7.3410	Tb927.7.3410	centrin,+putative						1	3	3	23.5	0.75257
Tb927.7.5160	Tb927.7.5160	deoxyuridine+triphosphatase,+putative,dUTP+diphosphatase						1	3	3	13.6	1.0627
Tb927.7.5790	Tb927.7.5790	protein+disulfide+isomerase,+putative						1	3	3	23.7	0.91577
Tb927.7.840	Tb927.7.840	Protein of unknown function						1	3	3	26.6	1.0978
Tb927.8.2460	Tb927.8.2460	Protein of unknown function						1	3	3	13.7	0.87665
Tb927.8.4280	Tb927.8.4280	nuclear+transport+factor+2,+putative						1	3	3	25	0.95797
Tb927.8.4380	Tb927.8.4380	Protein of unknown function						1	3	3	27.6	1.0036
Tb927.8.4610	Tb927.8.4610	small+GTP-binding+protein+Rab1+(Trab1)						1	3	3	19.7	0.56516
Tb927.8.4690	Tb927.8.4690	Protein of unknown function						1	3	3	32.3	0.55015
Tb927.8.570	Tb927.8.570	proteasome+regulatory+non-ATP-ase+subunit+10						1	3	3	16.9	0.83462
Tb927.8.7010	Tb927.8.7010	chaperone+protein+DNAj,+putative						1	3	3	13	0.81714
Tb05.5K5.40;Tb927.5.4390	Tb05.5K5.40;Tb927.5.4390	Protein of unknown function,BAC+from+homologous+region+on+chr5						2	4;4	4	40	0.95986
Tb927.9.2390	Tb927.9.2390	Protein of unknown function						1	4	4	24.7	0.74279
Tb927.9.8000	Tb927.9.8000	ubiquitin-conjugating+enzyme+E2,+putative,ubiquitin+carrier+protein,+putative,ubiquitin-protein+ligase,+putative						1	4	4	21.3	1.0799
Tb927.9.11310	Tb927.9.11310	unspecified+product						1	4	4	16.9	0.90576
Tb927.9.14080	Tb927.9.14080	vesicle-associated+membrane+protein,+putative						1	4	4	19.5	0.97846
Tb927.9.14480	Tb927.9.14480	dynein-associated+protein,+putative						1	4	4	52	1.3771
Tb927.9.15210;Tb927.10.1590	Tb927.9.15210;Tb927.10.1590	ribosomal+protein+L36,+putative						2	4;4	4	33.9	1.3899
Tb927.11.9040	Tb927.11.9040	Protein of unknown function						1	4	4	38	1.1911
Tb927.11.9700	Tb927.11.9700	nascent+polypeptide+associated+complex+alpha+subunit,+putative						1	4	4	37.6	1.2246
Tb927.11.12680	Tb927.11.12680	prefoldin+subunit+2,+putative						1	4	4	33.1	1.0924
Tb927.11.14900	Tb927.11.14900	coatomer+epsilon+subunit,+putative,cytosolic+coat+protein,+putative						1	4	4	21.9	1.1636
Tb927.11.15020	Tb927.11.15020	iron+superoxide+dismutase+(TbSODB)						1	4	4	17.3	0.67366
Tb927.11.15880;Tb927.11.15900	Tb927.11.15880;Tb927.11.15900	60S+ribosomal+protein+L27,+putative						2	4;4	4	23.3	1.2617
Tb927.11.16200	Tb927.11.16200	microtubule-associated+protein,corset-associated+protein+17+(CAP17)						1	4	4	40.9	0.49554
Tb927.11.16770	Tb927.11.16770	glucosamine-6-phosphate+isomerase,+putative						1	4	4	24.6	0.46397
Tb927.11.3310	Tb927.11.3310	ubiquitin-conjugating+enzyme,+putative,ubiquitin-conjugating+enzyme-like+protein,+putative						1	4	4	26.8	0.96216
Tb927.11.4360	Tb927.11.4360	Protein of unknown function						1	4	4	20.5	0.84467
Tb927.11.5840	Tb927.11.5840	Protein+translation+factor+SUI1+homolog,+putative						1	4	4	36.7	1.152
Tb927.11.6130	Tb927.11.6130	S-phase+kinase-associated+protein,+putative,Skp1+family+protein,+putative,Cyclin+A/CDK2-associated+protein,Cyclin+A/CDK2-+associated+protein						1	4	4	34.1	0.95149
Tb927.11.7350	Tb927.11.7350	histone+H2B+variant,+putative+(H2BVAR)						1	4	4	30.8	0.90622
Tb927.11.530	Tb927.11.530	RNA-binding+protein,+putative+(RBP3)						1	4	4	23	1.0592
Tb927.11.2300	Tb927.11.2300	eukaryotic+peptide+chain+release+factor+subunit+1,+putative+(ERF1)						1	4	4	14.2	1.0543
Tb927.10.10030	Tb927.10.10030	Protein of unknown function						1	4	4	40	0.99219
Tb927.10.11930	Tb927.10.11930	beta-D-hydroxybutyrate+dehydrogenase						1	4	4	18.1	0.79372
Tb927.10.1400;Tb927.10.1470	Tb927.10.1400;Tb927.10.1470	hypoxanthine-guanine+phosphoribosyltransferase+(HGPRT)						2	4;4	4	22.4	0.78241
Tb927.10.2620	Tb927.10.2620	Protein of unknown function						1	4	4	21.9	1.1641
Tb927.10.5300	Tb927.10.5300	eukaryotic+translation+initiation+factor+6+(eIF-6),+putative						1	4	4	23.4	1.0237
Tb927.10.5460;Tb927.10.5480	Tb927.10.5460;Tb927.10.5480	60S+ribosomal+protein+L24,+putative						2	4;4	4	29.6	1.2661
Tb927.10.6080	Tb927.10.6080	proteasome+beta+5+subunit,+putative,proteasome+beta+5+subunit+(PRCE)						1	4	4	16.8	0.8277
Tb927.2.4580	Tb927.2.4580	UNC119						1	4	4	31.1	1.0493
Tb927.3.4040	Tb927.3.4040	Protein of unknown function						1	4	4	9.5	1.1064
Tb927.3.5340	Tb927.3.5340	Hsc70-interacting+protein+(Hip),+putative						1	4	4	18.5	0.80264
Tb927.4.430	Tb927.4.430	proteasome+beta+7+subunit						1	4	4	24.8	0.98917
Tb927.5.1000	Tb927.5.1000	ubiquitin-conjugating+enzyme+E2,+putative,ubiquitin+carrier+protein,+putative,ubiquitin-protein+ligase,+putative						1	4	4	28.4	1.1138
Tb927.5.1360	Tb927.5.1360	nucleoside+2-deoxyribosyltransferase+(NDRT)						1	4	4	40.5	0.53607
Tb927.5.1880	Tb927.5.1880	inhibitor+of+serine+peptidase+(ISP),+putative,ecotin+family+(I11),+putative						1	4	4	36.4	0.7856
Tb927.5.520	Tb927.5.520	stomatin-like+protein,+putative						1	4	4	10.7	1.0219
Tb927.5.580	Tb927.5.580	prefoldin+subunit,+putative						1	4	4	32.6	0.97624
Tb927.6.2280;Tb927.6.2340	Tb927.6.2280;Tb927.6.2340	Protein of unknown function						2	4;4	4	32.4	0.99764
Tb927.6.2300;Tb927.6.2360	Tb927.6.2300;Tb927.6.2360	adenosine+kinase,+putative						2	4;4	4	14.8	0.92188
Tb927.6.4670	Tb927.6.4670	MORN+repeat-containing+protein+(TbMORN1)						1	4	4	12.8	0.88311
Tb927.7.4550	Tb927.7.4550	60S+ribosomal+protein-like						1	4	4	40.4	0.59678
Tb927.8.5030	Tb927.8.5030	trafficking+protein+particle+complex+subunit+3,+putative,TRAPP,+putative,transport+protein+particle+(TRAPP)+component,+Bet3,+putative						1	4	4	23.8	0.96017
Tb927.9.1520	Tb927.9.1520	Protein of unknown function						1	5	5	75.3	0.80273
Tb927.9.9840	Tb927.9.9840	lipoic+acid+containing+carrier+protein,+putative+(GCVH)						1	5	5	31.2	0.77256
Tb927.9.10830	Tb927.9.10830	Protein of unknown function						1	5	5	41.2	1.0327
Tb927.9.11490;Tb927.9.11470	Tb927.9.11490;Tb927.9.11470	60S+ribosomal+protein+L27a,60S+ribosomal+protein+L28,60S+ribosomal+protein+L29+(RPL27A)						2	5;5	5	32.4	1.1961
Tb927.9.12200;Tb927.9.12240	Tb927.9.12200;Tb927.9.12240	unspecified+product						2	5;5	5	21.8	1.3365
Tb927.9.15420;Tb927.10.270	Tb927.9.15420;Tb927.10.270	unspecified+product						2	5;5	5	26.5	1.2855
Tb927.11.9860	Tb927.11.9860	Protein of unknown function						1	5	5	54.4	1.1941
Tb927.11.11690	Tb927.11.11690	vacuolar+ATP+synthase+subunit+b,+putative,v-+ATPase+B+subunit,vacuolar+proton+pump+B+subunit						1	5	5	13.1	0.86938
Tb927.11.11980	Tb927.11.11980	microtubule-associated+protein,corset-associated+protein+15+(CAP15)						1	5	5	25.6	1.0333
Tb927.11.13020;Tb927.11.13040;Tb927.11.13030;Tb927.11.13050	Tb927.11.13020;Tb927.11.13040;Tb927.11.13030;Tb927.11.13050	calmodulin						4	5;5;5;5	5	44.3	0.99717
Tb927.11.13780	Tb927.11.13780	profilin						1	5	5	44	0.70866
Tb927.11.14430	Tb927.11.14430	proteasome+regulatory+non-ATP-ase+subunit						1	5	5	20.8	0.92123
Tb927.11.3230;Tb927.2.6090	Tb927.11.3230;Tb927.2.6090	60S+ribosomal+protein+L44						2	5;5	5	24.5	1.215
Tb927.11.7900	Tb927.11.7900	mitochondrial+RNA+binding+protein,RBP16,RNA-+binding+protein+of+16+kDa+(RBP16)						1	5	5	36.2	0.73402
Tb927.10.2840;Tb927.3.1370	Tb927.10.2840;Tb927.3.1370	ribosomal+protein+S25,+putative						2	5;5	5	26.5	1.2679
Tb927.10.5020	Tb927.10.5020	Protein of unknown function						1	5	5	33.3	0.92029
Tb927.7.3680;Tb927.10.5030	Tb927.7.3680;Tb927.10.5030	ubiquitin/ribosomal+protein+S27a,+putative						2	5;5	5	26.8	1.3146
Tb927.10.6640	Tb927.10.6640	COP-coated+vesicle+membrane+protein+erv25+precursor,+putative,ER--golgi+transport+protein+erv25+precursor,+putative						1	5	5	24.5	0.75334
Tb927.3.1820	Tb927.3.1820	mitochondrial+RNA+binding+complex+1+subunit+(MRB1820)						1	5	5	28.6	0.71802
Tb927.4.4700	Tb927.4.4700	Protein of unknown function						1	5	5	21.9	1.4076
Tb927.6.5120;Tb927.6.5130	Tb927.6.5120;Tb927.6.5130	60S+acidic+ribosomal+protein+P2,+putative						2	5;5	5	40.2	1.301
Tb927.7.4790	Tb927.7.4790	proteasome+beta+6+subunit,20S+proteasome+beta+6+subunit,+putative+(BETA6)						1	5	5	19	1.1099
Tb927.7.6360	Tb927.7.6360	histone+H2A+variant+(h2aZ)						1	5	5	39.7	1.1226
Tb927.11.4460	Tb927.11.4460	ALBA-Domain+Protein+(ALBA1)						1	6	6	39.2	0.89137
Tb927.11.5180	Tb927.11.5180	Protein of unknown function						1	6	6	24.8	0.78363
Tb927.10.9830	Tb927.10.9830	Protein of unknown function						1	6	6	42.7	1.019
Tb927.2.3610	Tb927.2.3610	Protein of unknown function						1	6	6	43.1	0.72882
Tb927.3.1690	Tb927.3.1690	Protein of unknown function						1	6	6	33.1	1.0763
Tb927.3.3330	Tb927.3.3330	heat+shock+protein+20,+putative						1	6	6	51.1	0.60089
Tb927.3.4880	Tb927.3.4880	Protein of unknown function						1	6	6	39.6	0.93717
Tb927.3.5180	Tb927.3.5180	cofilin/actin+depolymerizing+factor,+putative						1	6	6	47.8	0.81709
Tb927.5.1160	Tb927.5.1160	Protein of unknown function						1	6	6	27.6	0.61394
Tb927.5.1700	Tb927.5.1700	replication+Factor+A+28+kDa+subunit,+putative						1	6	6	31.4	0.90426
Tb927.5.3350	Tb927.5.3350	iron+superoxide+dismutase,+putative						1	6	6	28.2	0.39661
Tb927.5.3390	Tb927.5.3390	ADG1,+pseudogene						1	6	6	40.7	0.70514
Tb927.6.1470	Tb927.6.1470	Protein of unknown function						1	6	6	25.6	0.93498
Tb927.6.2200	Tb927.6.2200	Protein of unknown function						1	6	6	38.1	0.98014
Tb927.7.4770	Tb927.7.4770	cyclophilin-type+peptidyl-prolyl+cis-trans+isomerase,+putative+(PPIase)						1	6	6	39.3	0.71692
Tb927.7.7460	Tb927.7.7460	Protein of unknown function						1	6	6	37.5	0.9505
Tb927.8.1890	Tb927.8.1890	cytochrome+c1,+heme+protein,+mitochondrial+precursor						1	6	6	37.2	1.035
Tb927.9.15090	Tb927.9.15090	cytosolic+coat+protein,+putative						1	7	7	36.1	0.74175
Tb927.11.8970	Tb927.11.8970	ribose+5-phosphate+isomerase,+putative						1	7	7	63.9	0.96078
Tb927.11.9420	Tb927.11.9420	ATP+synthase,+putative						1	7	7	39.4	0.88514
Tb927.11.16160	Tb927.11.16160	ATP+binding+protein-like+protein						1	7	7	44.4	1.2094
Tb927.11.6180;Tb927.11.6200	Tb927.11.6180;Tb927.11.6200	60S+ribosomal+protein+L28,+putative						2	7;7	7	37.7	1.2192
Tb927.10.8980	Tb927.10.8980	Protein of unknown function						1	7	7	40.2	0.8323
Tb927.3.780	Tb927.3.780	proteasome+alpha+7+subunit+(TbPSA7)						1	7	7	41.8	1.1626
Tb927.8.7040	Tb927.8.7040	Protein of unknown function						1	7	7	42.3	0.71214
Tb927.11.11820;Tb927.11.11830	Tb927.11.11820;Tb927.11.11830	40S+ribosomal+protein+S17,+putative						2	8;8	8	49.3	1.1461
Tb11.0880;Tb927.11.680;Tb927.4.1100	Tb11.0880;Tb927.11.680;Tb927.4.1100	60S+ribosomal+protein+L21e,+putative,chrXI+additional,+unordered+contigs						3	8;8;8	8	48.4	1.2719
Tb927.1.2750	Tb927.1.2750	Protein of unknown function						1	8	8	56	0.84914
Tb927.9.6090;Tb927.9.6100	Tb927.9.6090;Tb927.9.6100	PTP1-interacting+protein,+39+kDa						2	9;7	9	33.5	2.2751
Tb927.9.10100	Tb927.9.10100	Protein of unknown function						1	9	9	8.6	0.89189
Tb927.5.1830;Tb927.5.1810	Tb927.5.1830;Tb927.5.1810	lysosomal/endosomal+membrane+protein+p67,lysosomal+membrane+glycoprotein						2	9;9	9	21.8	0.99259
Tb927.8.4330	Tb927.8.4330	small+GTP-binding+protein+Rab11+(RAB11)						1	9	9	50.9	1.0352
Tb927.11.3380	Tb927.11.3380	Ran-binding+protein+1,+putative						1	11	11	60.5	0.89056
Tb927.10.15120;Tb927.2.5910	Tb927.10.15120;Tb927.2.5910	40S+ribosomal+protein+S13,+putative						2	11;11	11	50.3	1.1352
Tb927.1.2340;Tb927.1.2360;Tb927.1.2380;Tb927.1.2400	Tb927.1.2340;Tb927.1.2360;Tb927.1.2380;Tb927.1.2400	alpha+tubulin						4	25;25;25;25	25	61.2	1.1971
Tb927.8.4970;Tb927.8.4980;Tb927.8.4990;Tb927.8.5000;Tb927.8.5010	Tb927.8.4970;Tb927.8.4980;Tb927.8.4990;Tb927.8.5000;Tb927.8.5010	PFR2+(PFR2)						5	29;29;29;29;29	29	63.7	1.135
